# Supplementary material for: Saccharification Potential of Transgenic Greenhouse- and Field-Grown Aspen Engineered for Reduced Xylan Acetylation
Source: Front Plant Sci. 2021 Sep 7;12:704960. doi: 10.3389/fpls.2021.704960 (PMC8454504; doi:10.3389/fpls.2021.704960)
Supplement: Supplementary file 1 [file Data_Sheet_1.xlsx]

## Sheet: TabS1-primers
Supplementary material: "Saccharification potential of transgenic field-grown aspen engineered for reduced xylan acetylation"
By: Sivan Pramod, Madhavi Latha Gandla, Marta Derba-Maceluch, Leif Jönsson, Ewa J. Mellerowicz, Sandra Winestrand
Table S1. Primers used in RT-qPCR.
Oligo name	Sequence (5´-3´)	Efficiency	Target gene ID	Gene	Length (bp)
ACT11_for	TATTGTTCTCAGTGGTGGCTCT	1.99227	Potri.006G192700	ACTIN	208
ACT11_rev	GGACTCATCATACTCTGCCTTT
CYP_for	TAAGACCGAATGGCTTGACG	1.97145	Potri.004G168800	CYP	234
CYP_rev	AGAACGCACCCCAAAACTACTA
TUB_for	ATTCCCTCGCCTTCATTTCT	1.70794	Potri.001G464400	TUBULIN	200
TUB_rev	CCTCTTTCGTGCTCATCTTACC
UBQ-L_for	TGGCAAGACCATAACTCTCG	1.88988	Potri.005G198700	UBIQUITIN	200
UBQ-L_rev	CTCCCCTAAGCCTCAAAACC
DFC2_for	CTGGACGATTAGCGAGTACG	1.91983	CAA01634	AXE	194
DFC2_rev	CGCAGGTGGAATTCCATCC

## Sheet: TabS2.line effects (nested) GH
Supplementary material: "Saccharification potential of transgenic field-grown aspen engineered for reduced xylan acetylation"
By: Sivan Pramod, Madhavi Latha Gandla, Marta Derba-Maceluch, Leif Jönsson, Ewa J. Mellerowicz, Sandra Winestrand
Table S2. Overview of statistical analyses of saccharification parameters and Py-GC/MS-determined composition of WP:AnAXE1 lines grown in the greenhouse.
Two-way ANOVA with "line" and "biological replicate" nested within "line" was performed. Mean of each "line" was compared with WT-mean using Dunnets test. Contrast was used to compare all lines to WT.
Model								Analysis of variance					Test effect										Means and s.e.
Y	RSquare	RSquare Adj	Root Mean Square Error	Mean of Response	Observations (or Sum Wgts)	N		Source	DF	Sum of Squares	Mean Square	F Ratio	N		Source	Nparm	DF	Sum of Squares	F Ratio	Prob > F	N			WT	WP:AnAXE1_1	WP:AnAXE1_5	WP:AnAXE1_8	WP:AnAXE1_10	N
Glc yield in PL (g/g)	0.993657	0.990697	0.000757	0.038078	45			Model	14	0.00268965	0.000192	335.684			Line	4	4	0.00065668	286.853	<.0001			mean	0.0332776	0.0365297	0.0446122	0.0395349	0.0364333
								Error	30	1.717e-05	5.723e-07	Prob > F			Repl. [Line]	10	10	0.00203297	355.216	<.0001			s.e.	0.0030401	0.0078021	0.0057218	0.0028054	0.0014891
								C. Total	44	0.00270682		<.0001											Dunnett		<.0001	<.0001	<.0001	<.0001
																							Contrast	<.0001
Glc yield in EH (g/g)	0.852399	0.783518	0.006673	0.366473	45			Model	14	0.00771456	0.000551	12.375			Line	4	4	0.00125791	7.0624	0.0004			mean	0.36173	0.363407	0.373789	0.361513	0.371927
								Error	30	0.00133585	4.5e-05	Prob > F			Repl. [Line]	10	10	0.00645666	14.5001	<.0001			s.e.	0.0082572	0.0067037	0.0079329	0.0100823	0.0089999
								C. Total	44	0.00905042		<.0001											Dunnett		0.9547	0.0022	1	0.0103
																							Contrast	0.0236
Glc yield in PL+EH (g/g)	0.891603	0.841018	0.006849	0.404551	45			Model	14	0.0115761	0.000827	17.6257			Line	4	4	0.0029788	15.8743	<.0001			mean	0.395007	0.399937	0.418401	0.401048	0.40836
								Error	30	0.00140737	4.7e-05	Prob > F			Repl. [Line]	10	10	0.00859728	18.3263	<.0001			s.e.	0.0052172	0.0135803	0.0030628	0.0124893	0.010031
								C. Total	44	0.0129834		<.0001											Dunnett		0.3696	<.0001	0.209	0.001
																							Contrast	<.0001
Glc yield NP (g/g)	0.954405	0.933127	0.00531	0.102444	45			Model	14	0.017707	0.001265	44.8547			Line	4	4	0.00786698	69.7493	<.0001			mean	0.0780459	0.113878	0.112674	0.108267	0.0993542
								Error	30	0.00084592	2.8e-05	Prob > F			Repl. [Line]	10	10	0.00983998	34.8968	<.0001			s.e.	0.0065196	0.0170743	0.0075582	0.0120973	0.0030262
								C. Total	44	0.0185529		<.0001											Dunnett		<.0001	<.0001	<.0001	<.0001
																							Contrast	<.0001
Glc production rate (g /L h), NP	0.916695	0.87782	0.08784	1.51998	45			Model	14	2.54721	0.181944	23.5803			Line	4	4	0.597833	19.3701	<.0001			mean	1.35926	1.56016	1.71084	1.4911	1.47854
								Error	30	0.231478	0.007716	Prob > F			Repl. [Line]	10	10	1.94938	25.2644	<.0001			s.e.	0.129735	0.246799	0.157616	0.059644	0.0464553
								C. Total	44	2.77869		<.0001											Dunnett		0.0001	<.0001	0.0119	0.0249
																							Contrast	<.0001
Glc production rate (g /L h), PT	0.360822	0.062539	0.229446	2.87296	45			Model	14	0.891571	0.063684	1.2097			Line	4	4	0.436065	2.0708	0.1096			mean	2.80013	2.7499	3.0387	2.88175	2.8943
								Error	30	1.57937	0.052646	Prob > F			Repl. [Line]	10	10	0.455506	0.8652	0.5739			s.e.	0.126036	0.0679104	0.0125566	0.0661462	0.0166109
								C. Total	44	2.47094		0.3188											Dunnett		ns	ns	ns	ns
																							Contrast	ns
Xyl yield in PL (g/g)	0.960998	0.942797	0.003397	0.147156	45			Model	14	0.00852806	0.000609	52.7996			Line	4	4	0.0017653	38.2532	<.0001			mean	0.153086	0.137054	0.153292	0.143063	0.149285
								Error	30	0.00034611	1.2e-05	Prob > F			Repl. [Line]	10	10	0.00676275	58.6181	<.0001			s.e.	0.0074396	0.0154611	0.0051355	0.0041776	0.0061228
								C. Total	44	0.00887417		<.0001											Dunnett		<.0001	0.9998	<.0001	0.078
																							Contrast	<.0001
Xyl yield in EH (g/g)	0.922918	0.886947	0.000585	0.008806	45			Model	14	0.00012299	8.7848e-06	25.657			Line	4	4	5.893e-05	43.0307	<.0001			mean	0.010468	0.009279	0.0073633	0.0092462	0.0076715
								Error	30	1.027e-05	3.4239e-07	Prob > F			Repl. [Line]	10	10	6.405e-05	18.7075	<.0001			s.e.	0.0015787	0.00071	0.0003988	0.0006186	0.0001428
								C. Total	44	0.00013326		<.0001											Dunnett		0.0006	<.0001	0.0004	<.0001
																							Contrast	<.0001
Xyl yield in PL+EH (g/g)	0.957564	0.93776	0.003508	0.155962	45			Model	14	0.00833162	0.000595	48.3532			Line	4	4	0.00168036	34.1323	<.0001			mean	0.163553	0.146333	0.160656	0.152309	0.156956
								Error	30	0.00036923	1.2e-05	Prob > F			Repl. [Line]	10	10	0.00665126	54.0415	<.0001			s.e.	0.0086055	0.0148374	0.0047574	0.0036782	0.006257
								C. Total	44	0.00870085		<.0001											Dunnett		<.0001	0.2572	<.0001	0.0015
																							Contrast	<.0001
Xyl yield (g/g), NP	0.936165	0.906376	0.000584	0.016949	45			Model	14	0.00014993	1.1e-05	31.4259			Line	4	4	0.00010346	75.9025	<.0001			mean	0.0154713	0.0154144	0.0183283	0.0164008	0.0191294
								Error	30	1.022e-05	3.408e-07	Prob > F			Repl. [Line]	10	10	4.646e-05	13.6353	<.0001			s.e.	0.0011064	0.0006431	0.0005552	0.0005489	0.000578
								C. Total	44	0.00016015		<.0001											Dunnett		0.9987	<.0001	0.0073	<.0001
																							Contrast	<.0001
Ara yield in PL (g/g)	0.921985	0.885579	7.129e-05	0.002706	45			Model	14	1.80202e-06	1.2872e-07	25.3245			Line	4	4	4.42418e-07	21.7612	<.0001			mean	0.0028219	0.0025426	0.002776	0.0026498	0.0027373
								Error	30	1.5248e-07	5.0827e-09	Prob > F			Repl. [Line]	10	10	1.3596e-06	26.7499	<.0001			s.e.	0.0001286	0.0002046	4.5535e-05	8.8539e-05	8.4986e-05
								C. Total	44	1.9545e-06		<.0001											Dunnett		<.0001	0.4668	<.0001	0.0572
																							Contrast	<.0001
Gal yield in PL (g/g)	0.991418	0.987414	0.000284	0.010538	45			Model	14	0.00027891	2e-05	247.562			Line	4	4	0.00011091	344.547	<.0001			mean	0.0081206	0.0111233	0.0129404	0.010573	0.0099345
								Error	30	2.41e-06	8.047e-08	Prob > F			Repl. [Line]	10	10	0.000168	208.768	<.0001			s.e.	0.0003463	0.0021446	0.0018088	0.000972	0.0006305
								C. Total	44	0.00028132		<.0001											Dunnett		<.0001	<.0001	<.0001	<.0001
																							Contrast	<.0001
Man yield in PL (g/g)	0.658853	0.499651	0.001906	0.018184	45			Model	14	0.00021042	1.5e-05	4.1385			Line	4	4	3.571e-05	2.4584	0.0669			mean	0.019263	0.0175072	0.0188416	0.0168317	0.0184753
								Error	30	0.00010895	3.632e-06	Prob > F			Repl. [Line]	10	10	0.00017471	4.8105	0.0004			s.e.	0.0010244	0.001958	0.0007365	0.0018435	0.0009391
								C. Total	44	0.00031937		0.0005											Dunnett		ns	ns	ns	ns
																							Contrast	ns
Ara yield (g/g), NP	0.71282	0.578802	5.171e-05	0.000898	45			Model	14	1.99089e-07	1.4221e-08	5.3189			Line	4	4	3.1735e-08	2.9674	0.0354			mean	0.0009103	0.0008519	0.0008959	0.0009012	0.0009332
								Error	30	8.02088e-08	2.6736e-09	Prob > F			Repl. [Line]	10	10	1.67354e-07	6.2594	<.0001			s.e.	4.614e-05	3.9537e-05	3.5464e-05	1.3247e-05	6.46e-05
								C. Total	44	2.79298e-07		<.0001											Dunnett		0.0743	0.9364	0.987	0.755
																							Contrast	0.4493
Gal yield (g/g), NP	0.895881	0.847292	8.343e-05	0.00159	45			Model	14	1.79689e-06	1.2835e-07	18.438			Line	4	4	9.02527e-07	32.413	<.0001			mean	0.0013458	0.0016303	0.0017206	0.001725	0.0015291
								Error	30	2.08834e-07	6.9611e-09	Prob > F			Repl. [Line]	10	10	8.94364e-07	12.848	<.0001			s.e.	9.5589e-05	0.0001565	4.7649e-05	0.0001133	3.062e-05
								C. Total	44	2.00573e-06		<.0001											Dunnett		<.0001	<.0001	<.0001	0.0002
																							Contrast	<.0001
Man yield (g/g), NP	0.701173	0.561721	0.000342	0.002979	45			Model	14	8.22e-06	5.8732e-07	5.028			Line	4	4	2.71763e-06	5.8164	0.0014			mean	0.0026416	0.002954	0.0033528	0.0031265	0.0028177
								Error	30	3.5e-06	1.1681e-07	Prob > F			Repl. [Line]	10	10	5.50491e-06	4.7127	0.0004			s.e.	0.0001029	0.0003076	0.0001882	0.0003641	0.0001807
								C. Total	44	1.173e-05		0.0001											Dunnett		0.1847	0.0005	0.0183	0.6498
																							Contrast	0.0025
C (%)	0.710698	0.57569	0.815219	72.0396	45			Model	14	48.9782	3.49844	5.2641			Line	4	4	1.42802	0.5372	0.7095			mean	72.1338	71.7316	72.2415	71.9618	72.1295
								Error	30	19.9375	0.66458	Prob > F			Repl. [Line]	10	10	47.5501	7.1549	<.0001			s.e.	1.09383	0.898604	0.566987	0.392866	0.402381
								C. Total	44	68.9156		<.0001											Dunnett		ns	ns	ns	ns
																							Contrast	ns
G (%)	0.486974	0.247562	0.439481	9.94709	45			Model	14	5.50008	0.392863	2.034			Line	4	4	0.551846	0.7143	0.5887			mean	9.7593	10.0611	10.0575	9.9381	9.9195
								Error	30	5.79432	0.193144	Prob > F			Repl. [Line]	10	10	4.94823	2.5619	0.0226			s.e.	0.348748	0.18755	0.27496	0.154209	0.136816
								C. Total	44	11.2944		0.0504											Dunnett		ns	ns	ns	ns
																							Contrast	ns
S (%)	0.823784	0.74155	0.398398	11.345	45			Model	14	22.26	1.59	10.0175			Line	4	4	0.834263	1.314	0.2873			mean	11.3504	11.5155	11.3172	11.4321	11.11
								Error	30	4.76164	0.15872	Prob > F			Repl. [Line]	10	10	21.4257	13.4989	<.0001			s.e.	0.680249	0.581255	0.437385	0.305511	0.324158
								C. Total	44	27.0216		<.0001											Dunnett		ns	ns	ns	ns
																							Contrast	ns
H (%)	0.972485	0.959645	0.044097	2.60447	45			Model	14	2.06178	0.14727	75.7364			Line	4	4	0.469993	60.4258	<.0001			mean	2.67743	2.6453	2.43212	2.55065	2.71685
								Error	30	0.0583351	0.001945	Prob > F			Repl. [Line]	10	10	1.59178	81.8607	<.0001			s.e.	0.0968776	0.225635	0.111652	0.0269454	0.122245
									44	2.12011		<.0001											Dunnett		0.3592	<.0001	<.0001	0.1997
																							Contrast	<.0001
P (%)	0.470959	0.224074	0.033207	0.234941	45			Model	14	0.0294497	0.002104	1.9076			Line	4	4	0.00104548	0.237	0.9152			mean	0.24047	0.240494	0.230139	0.229355	0.234245
								Error	30	0.0330816	0.001103	Prob > F			Repl. [Line]	10	10	0.0284042	2.5758	0.022			s.e.	0.0073912	0.0275862	0.013658	0.0223318	0.0087827
								C. Total	44	0.0625313		0.0675											Dunnett		ns	ns	ns	ns
																							Contrast	ns
U (%)	0.488419	0.249681	0.016646	0.480218	45			Model	14	0.00793621	0.000567	2.0458			Line	4	4	0.00137695	1.2424	0.3142			mean	0.485495	0.480906	0.469611	0.48171	0.483371
								Error	30	0.00831256	0.000277	Prob > F			Repl. [Line]	10	10	0.00655926	2.3672	0.0333			s.e.	0.012294	0.0083317	0.0024289	0.0097087	0.0066097
								C. Total	44	0.0162488		0.049											Dunnett		ns	ns	ns	ns
																							Contrast	ns
O (%)	0.580948	0.38539	0.128675	3.34861	45			Model	14	0.688614	0.049187	2.9707			Line	4	4	0.149516	2.2576	0.0863			mean	3.35307	3.32518	3.25189	3.40625	3.40664
								Error	30	0.496714	0.016557	Prob > F			Repl. [Line]	10	10	0.539097	3.256	0.0059			s.e.	0.0336142	0.0981115	0.123442	0.0279816	0.0563305
								C. Total	44	1.18533		0.006											Dunnett		ns	ns	ns	ns
																							Contrast	ns
S/G (ratio)	0.922205	0.8859	0.019091	1.1407	45			Model	14	0.129612	0.009258	25.402			Line	4	4	0.0100615	6.9017	0.0005			mean	1.16131	1.14383	1.12627	1.15073	1.12135
								Error	30	0.0109338	0.000364	Prob > F			Repl. [Line]	10	10	0.11955	32.8021	<.0001			s.e.	0.0311157	0.0390581	0.0450482	0.0231303	0.0397946
								C. Total	44	0.140545		<.0001											Dunnett		0.1835	0.0019	0.5924	0.0004
																							Contrast	0.0019
C/L (ratio)	0.733871	0.609678	0.137429	2.99691	45			Model	14	1.56245	0.111604	5.9091			Line	4	4	0.0315406	0.4175	0.7947			mean	3.02293	2.95054	3.01253	2.98475	3.0138
								Error	30	0.566602	0.018887	Prob > F			Repl. [Line]	10	10	1.53091	8.1057	<.0001			s.e.	0.196261	0.161559	0.110578	0.0625552	0.0655015
								C. Total	44	2.12905		<.0001											Dunnett		ns	ns	ns	ns
																							Contrast	ns
L (%)	0.735293	0.611763	0.814748	24.1315	45			Model	14	55.3175	3.95125	5.9523			Line	4	4	1.371	0.5163	0.7243			mean	24.0276	24.4623	24.037	24.1502	23.9805
								Error	30	19.9144	0.66381	Prob > F			Repl. [Line]	10	10	53.9465	8.1267	<.0001			s.e.	1.11404	0.996799	0.684216	0.386056	0.380987
									44	75.2319		<.0001											Dunnett		ns	ns	ns	ns
																							Contrast	ns

## Sheet: TabS3-Sel. lines GH
Supplementary material: "Saccharification potential of transgenic field-grown aspen engineered for reduced xylan acetylation"
By: Sivan Pramod, Madhavi Latha Gandla, Marta Derba-Maceluch, Leif Jönsson, Ewa J. Mellerowicz, Sandra Winestrand
Table S3. Overview of line means ± SE of TMS sugars, soluble sugars and starch for selected WP:AnAXE1 lines grown in the greenhouse.
One-way ANOVA with "line" as a fixed effect was performed. Mean of each "line" was compared with WT-mean using Dunnets test (p) (fit y by x, means and se). Contrast was used to compare both lines to WT.
					Ara (Mol%)					Rha (Mol%)					Fuc (Mol%)					Xyl (Mol%)					Man (Mol%)
Line	Genotype ID	Promoter	Transgene	N	mean	s.e.	p	contrast	N	mean	s.e.	p	contrast	N	mean	s.e.	p	contrast	N	mean	s.e.	p	contrast	N	mean	s.e.	p	contrast
WT	0	none	none	3	0.377225	0.0227182			3	1.22169	0.0038009			3	0.0376002	0.0053146			3	81.1151	0.60095			3	4.1662	0.152004
5	24	WP	AnAXE1	3	0.491798	0.0597564	0.1988	0.134	3	1.24466	0.0946261	0.9478	0.7043	3	0.0577815	0.0143385	0.2577	0.1505	3	77.723	0.62587	0.0277	0.0169	3	3.93833	0.106485	0.3868	0.0613
10	26	WP	AnAXE1	3	0.452097	0.0435522	0.4375		3	1.25691	0.0412897	0.8839		3	0.0530958	0.0007114	0.4105		3	78.7323	0.894757	0.0988		3	3.69094	0.111321	0.0625
					MeGlcA (Mol%)					Gal (Mol%)					GalA (Mol%)					Glc (Mol%)					GlcA (Mol%)
Line	Genotype ID	Promoter	Transgene	N	mean	s.e.	p	contrast	N	mean	s.e.	p	contrast	N	mean	s.e.	p	contrast	N	mean	s.e.	p	contrast	N	mean	s.e.	p	contrast
WT	0	none	none	3	0.813565	0.0501134			3	0.627995	0.0514963			3	1.76427	0.0419302			3	9.82737	0.674774			3	0.0489837	0.0062829
5	24	WP	AnAXE1	3	0.69684	0.0248657	0.0962	0.0333	3	0.995842	0.0718518	0.0223	0.0128	3	1.60593	0.0620686	0.5481	0.879	3	13.1927	0.83569	0.0259	0.0147	3	0.0531043	0.0027206	0.9123	0.6117
10	26	WP	AnAXE1	3	0.694831	0.0231311	0.0912		3	0.89549	0.0928369	0.0745		3	1.87828	0.182475	0.7157		3	12.2905	0.570619	0.0822		3	0.0555262	0.0123076	0.8002
					BET Surface Area (m2/g)				Cellulose (mg/g of destarched AIR)						Soluble Suc (%, w/w)					Soluble Glc (%, w/w)					Soluble Fru (%, w/w)
Line	Genotype ID	Promoter	Transgene	N	mean	s.e.	p	contrast	N	mean	s.e.	p	contrast	N	mean	s.e.	p	contrast	N	mean	s.e.	p	contrast	N	mean	s.e.	p	contrast
WT	0	none	none	3	1.7923	0.063413			3	521.593	8.50747				0.547197	0.332451				1.02714	0.394116				0.983142	0.277131
5	24	WP	AnAXE1	3	2.18657	0.145487	0.142	0.018	3	483.692	21.1331	0.3109	0.3427		1.09554	0.343748	0.3574	0.4925		1.61742	0.440762	0.4281	0.3601		1.35964	0.331823	0.5097	0.3481
10	26	WP	AnAXE1	3	2.45963	0.171213	0.023		3	513.406	21.9538	0.9303			0.511189	0.130661	0.9942			1.2781	0.10438	0.8332			1.23847	0.076093	0.713
					Starch (%, w/w)					Total soluble sugar (%, w/w)
Line	Genotype ID	Promoter	Transgene	N	mean	s.e.	p	contrast	N	mean	s.e.	p	contrast
WT	0	none	none		0.0003779	0.0003199			3	4.07605	1.098
5	24	WP	AnAXE1		0.0034468	0.0023728	0.3055	0.3222	3	4.07605	1.098	1	0.6563
10	26	WP	AnAXE1		0.0011804	0.0008412	0.8987		3	3.02894	0.302422	0.652

## Sheet: TabS4 Line effects F
Supplementary material: "Saccharification potential of transgenic field-grown aspen engineered for reduced xylan acetylation"
By: Sivan Pramod, Madhavi Latha Gandla, Marta Derba-Maceluch, Leif Jönsson, Ewa J. Mellerowicz, Sandra Winestrand
Table S4. Overview of line means ± SE of saccharification parameters and Py-GC/MS-determined composition for field-grown lines.
One-way ANOVA with "line" as a fixed effect was performed. Mean of each "line" was compared with WT-mean using Dunnets test (p) (fit y by x, means and se). Contrast was used to compare all lines with a given construct to WT.
					Glc yield in PL (g/g)					Glc yield in EH (g/g)					Glc yield in PL+EH (g/g)					Glc yield NP (g/g)					Glc production rate (g /L h), NP					NP-Glc yield per tree (g)					PT-Glc yield per tree (g)
Line	Genotype ID	Promoter	Transgene	N	mean	s.e.	p	contrast	N	mean	s.e.	p	contrast	N	mean	s.e.	p	contrast	N	mean	s.e.	p	contrast	N	mean	s.e.	p	contrast	N	mean	s.e.	p	contrast	N	mean	s.e.	p	contrast
10	17	35S	RWA-CD	3	0.0246923	0.0012196	0.5687	0.0154	3	0.325214	0.0089825	0.9532	0.0115	3	0.349906	0.0090857	0.7588	0.0029	3	0.0544179	0.0029035	<.0001	<.0001	3	0.477152	0.0299457	0.999	0.0006	3	41.6563	3.05275	0.8576	0.2623	3	267.763	14.3526	0.9998	0.0966
21	18	35S	RWA-CD	3	0.0240367	0.0010827	0.2689		3	0.312194	0.0050547	0.0419		3	0.336231	0.0056435	0.0118		3	0.0564488	0.0016103	<.0001		3	0.59644	0.026821	<.0001		3	37.0109	2.35202	1		3	220.321	12.0552	0.3798
4	20	35S	AnAXE1	3	0.0195553	0.0005801	<.0001	0.0004	3	0.282298	0.0049008	<.0001	0.0341	3	0.301854	0.0043927	<.0001	0.0045	3	0.0515022	0.0014195	0.0053	<.0001	3	0.590162	0.0166109	0.0001	<.0001	3	28.0257	1.62145	0.8352	0.6259	3	165.311	15.3804	0.0079	0.0036
8	21	35S	AnAXE1	3	0.0243104	0.0007245	0.3793		3	0.348865	0.0039547	0.2421		3	0.373175	0.0046762	0.5101		3	0.0543115	0.0022982	<.0001		3	0.652945	0.0113184	<.0001		3	36.2222	6.12852	1		3	247.227	36.6328	0.9175
17	22	35S	AnAXE1	3	0.0256623	0.0019151	0.9652		3	0.335531	0.0042639	1		3	0.361193	0.0023613	1		3	0.0561137	0.0008652	<.0001		3	0.583883	0.0108744	0.0003		3	35.3492	3.53493	1		3	227.7	23.5173	0.533
9	27	35S	HjAXE	3	0.0234177	0.0010168	0.1081	0.0032	3	0.333508	0.0076279	1	0.7842	3	0.357227	0.0085468	1	0.3797	3	0.0492591	0.0011158	0.0913	<.0001	3	0.481056	0.0167792	0.9939	0.218	3	35.0315	3.35361	1	0.043	3	252.891	18.1238	0.9699	0.0004
13	28	35S	HjAXE	3	0.0371581	0.0014935	<.0001		3	0.330209	0.001031	1		3	0.366582	0.0004976	0.9943		3	0.0591556	0.0001827	<.0001		3	0.534791	0.0209448	0.0606		3	25.1817	3.54521	0.4125		3	156.152	22.2799	0.0036
22	29	35S	HjAXE	3	0.0310777	0.0005829	0.1139		3	0.339819	0.0020954	0.9883		3	0.370643	0.0025213	0.7858		3	0.0474248	0.0007074	0.505		3	0.427321	0.0142468	0.9684		3	22.4099	1.1192	0.136		3	175.14	8.48883	0.0178
WT	0	none	none	6	0.0272642	0.000415			6	0.333144	0.0064751			6	0.360408	0.0065568			6	0.0434923	0.0006722			6	0.456747	0.0072814			6	34.9337	2.99106			6	289.956	25.2029
25	33	WP	GUS	3	0.0252673	0.0032234	0.8534	0.4232	3	0.336645	0.0029251	1	0.0076	3	0.362089	0.0003833	1	0.0048	3	0.0401945	0.0014619	0.7334	0.0718	3	0.414527	0.0159798	0.7282	0.1407	3	27.8265	2.3572	0.8096	0.1782	3	250.888	20.7626	0.9553	0.6236
27	34	WP	GUS	3	0.0311109	0.0002378	0.108		3	0.360305	0.0050115	0.0033		3	0.39129	0.0048669	0.0006		3	0.0406094	0.0016085	0.8621		3	0.434997	0.0025588	0.998		3	31.4315	2.22816	0.9995		3	302.365	13.056	1
1	23	WP	AnAXE1	3	0.0226779	0.0002394	0.0302	<.0001	3	0.298676	0.002798	0.0001	0.0069	3	0.321354	0.002579	<.0001	0.0003	3	0.053552	0.0011317	0.0003	0.0003	3	0.552492	0.0487328	0.0104	<.0001	3	37.5512	4.80621	1	0.3376	3	224.626	26.002	0.4664	0.3093
5	24	WP	AnAXE1	3	0.0238674	8.6569e-05	0.2131		3	0.336719	0.005583	1		3	0.360586	0.0055044	1		3	0.0497783	0.0018109	0.0499		3	0.539935	0.0219741	0.0372		3	51.5646	6.52902	0.0163		3	375.736	54.8753	0.1498
8	25	WP	AnAXE1	3	0.021833	0.0002666	0.0059		3	0.309903	0.0016617	0.0172		3	0.331736	0.0018764	0.0017		3	0.0485622	0.003719	0.1911		3	0.55877	0.0219741	0.0053		3	32.9375	6.37998	1		3	224.464	42.3493	0.4629
10	26	WP	AnAXE1	3	0.0194558	0.0001735	<.0001		3	0.333479	0.0017072	1		3	0.352935	0.0018656	0.97		3	0.0453927	0.0012745	0.9941		3	0.517961	0.0217487	0.2471		3	30.6898	2.12446	0.9959		3	238.831	16.9019	0.7782
14B	31	WP	HjAXE	3	0.0305714	0.0008807	0.2414	0.1538	3	0.329757	0.0051855	1	0.4363	3	0.36005	0.0044498	1	0.2896	3	0.0408864	0.0014858	0.9251	0.062	3	0.378704	0.0199849	0.0606	0.0183	3	36.1727	3.94284	1	0.7295	3	316.33	20.7374	0.9988	0.6155
14C	32	WP	HjAXE	3	0.0272826	0.0010417	1		3	0.345082	0.0018054	0.6017		3	0.372439	0.0015994	0.5914		3	0.0396807	0.0011675	0.5481		3	0.42988	0.0234519	0.985		3	31.0018	1.41265	0.9981		3	290.865	8.04547	1
					Glc production rate (g /L h), PT					Xyl yield in PL (g/g)					Xyl yield in EH (g/g)					Xyl yield in PL+EH (g/g)					Xyl yield (g/g), NP					NP-Xyl yield per tree (g)					PT-Xyl yield per tree (g)
Line	Genotype ID	Promoter	Transgene	N	mean	s.e.	p	contrast	N	mean	s.e.	p	contrast	N	mean	s.e.	p	contrast	N	mean	s.e.	p	contrast	N	mean	s.e.	p	contrast	N	mean	s.e.	p	contrast	N	mean	s.e.	p	contrast
10	17	35S	RWA-CD	3	2.0279	0.123669	0.9045	0.552	3	0.133452	0.0070929	0.1713	0.0007	3	0.0102527	0.0005512	1	0.5398	3	0.143705	0.0070088	0.1712	0.0007	3	0.0051819	0.0001478	0.5097	0.0638	3	3.96315	0.197985	1	0.5997	3	109.702	5.3512	0.9121	0.0214
21	18	35S	RWA-CD	3	2.20997	0.0801562	1		3	0.127155	0.0055181	0.0155		3	0.0104148	0.0002541	0.9996		3	0.13757	0.005594	0.0163		3	0.0050292	5e-05	0.9506		3	3.2917	0.131596	0.9666		3	90.2219	6.39737	0.1451
4	20	35S	AnAXE1	3	1.82071	0.148439	0.0343	0.0015	3	0.11104	0.0032994	<.0001	0.0003	3	0.011479	6.947e-05	0.0137	0.065	3	0.122519	0.0032834	<.0001	0.0004	3	0.0059235	0.0001114	<.0001	<.0001	3	3.22801	0.211854	0.9263	0.6416	3	66.6699	3.82652	0.0024	0.0006
8	21	35S	AnAXE1	3	1.95883	0.11301	0.4805		3	0.137318	0.004672	0.5055		3	0.0103754	0.0001259	0.9999		3	0.147693	0.0046999	0.5224		3	0.0058998	0.0001729	<.0001		3	3.92482	0.630169	1		3	98.3172	16.4662	0.4045
17	22	35S	AnAXE1	3	1.90233	0.103735	0.1926		3	0.144394	0.0100966	0.9986		3	0.0101672	0.0001067	1		3	0.154561	0.0099997	0.9986		3	0.0061018	9.934e-05	<.0001		3	3.84695	0.398923	1		3	97.9293	14.4453	0.3878
9	27	35S	HjAXE	3	2.02301	0.0161216	0.8833	0.3669	3	0.11035	0.0024592	<.0001	0.0059	3	0.01001	0.0001938	1	0.8039	3	0.120333	0.0025916	<.0001	0.0053	3	0.0041282	0.0001118	0.055	<.0001	3	2.939	0.298029	0.5372	0.0002	3	85.0735	5.18691	0.0664	<.0001
13	28	35S	HjAXE	3	2.08394	0.110188	0.9985		3	0.151443	0.005985	1		3	0.0092584	0.0001401	0.2345		3	0.160712	0.0059416	1		3	0.0035724	3.0766e-05	<.0001		3	1.51996	0.212168	0.0003		3	68.8275	11.1662	0.0037
22	29	35S	HjAXE	3	2.18753	0.147883	1		3	0.14533	0.0025667	0.9999		3	0.0109594	0.0002255	0.3359		3	0.156277	0.0023467	1		3	0.0032363	5.3961e-05	<.0001		3	1.53019	0.0855285	0.0003		3	73.794	3.19342	0.0094
WT	0	none	none	6	2.1723	0.0155389			6	0.149498	0.0025371			6	0.0101454	0.0003894			6	0.159643	0.0028109			6	0.004774	7.826e-05			6	3.83274	0.329308			6	129.203	12.8464
25	33	WP	GUS	3	2.02301	0.0541593	0.8833	0.1401	3	0.136186	0.0083444	0.3841	0.6888	3	0.0137142	0.0002965	<.0001	<.0001	3	0.149851	0.008062	0.7725	0.9513	3	0.0038358	7.7012e-05	0.0013	0.0003	3	2.65597	0.214479	0.1933	0.0398	3	103.847	10.2106	0.671	0.3463
27	34	WP	GUS	3	2.05348	0.0265605	0.9762		3	0.15864	0.0008653	0.8435		3	0.0114324	0.0003583	0.0192		3	0.170065	0.0006527	0.7021		3	0.0043381	0.0001356	0.4184		3	3.3569	0.2154	0.9885		3	131.344	4.42471	1
1	23	WP	AnAXE1	3	2.10951	0.0188349	1	0.3864	3	0.109379	0.0012555	<.0001	<.0001	3	0.0099071	0.0002043	0.9999	0.0277	3	0.119286	0.0010528	<.0001	<.0001	3	0.0054997	9.33e-05	0.0212	0.0001	3	3.85557	0.494345	1	0.1645	3	83.2214	9.08638	0.0491	0.0015
5	24	WP	AnAXE1	3	2.47993	0.0740202	0.0911		3	0.122348	0.0003711	0.0018		3	0.009937	0.0001455	1		3	0.132285	0.0003505	0.0015		3	0.0068696	0.0006135	<.0001		3	7.04931	0.756252	<.0001		3	138.025	20.7974	1
8	25	WP	AnAXE1	3	2.24764	0.123669	0.9998		3	0.0984527	0.0012501	<.0001		3	0.0120112	0.0001111	0.0002		3	0.110464	0.0013464	<.0001		3	0.0043113	5.6926e-05	0.3397		3	2.93018	0.581162	0.5237		3	74.5349	13.5614	0.0107
10	26	WP	AnAXE1	3	2.12207	0.0598913	1		3	0.101829	0.0012651	<.0001		3	0.0111427	0.0002057	0.1275		3	0.112971	0.0014633	<.0001		3	0.0050265	6.1e-05	0.9542		3	3.4013	0.242701	0.9954		3	76.4557	5.52194	0.0152
14B	31	WP	HjAXE	3	2.04129	0.11086	0.95	0.1158	3	0.156024	0.0044467	0.9851	0.9454	3	0.0101465	0.0002072	1	0.0268	3	0.166175	0.0043036	0.9841	0.6152	3	0.0041789	9.45e-05	0.0965	0.0002	3	3.68845	0.350005	1	0.2398	3	146.844	14.7374	0.9555	0.7153
14C	32	WP	HjAXE	3	2.01692	0.053121	0.8538		3	0.14226	0.0101251	0.9655		3	0.0115484	0.0002648	0.0082		3	0.153788	0.0098725	0.9941		3	0.0039053	9.0247e-05	0.0033		3	3.0504	0.117449	0.7106		3	120.507	10.8632	1
					Ara yield in PL (g/g)					Gal yield in PL (g/g)					Man yield in PL (g/g)					Ara yield (g/g), NP					Gal yield (g/g), NP					Man yield (g/g), NP					Acetic acid (% WT)
Line	Genotype ID	Promoter	Transgene	N	mean	s.e.	p	contrast	N	mean	s.e.	p	contrast	N	mean	s.e.	p	contrast	N	mean	s.e.	p	contrast	N	mean	s.e.	p	contrast	N	mean	s.e.	p		N	mean	s.e.	p	contrast
10	17	35S	RWA-CD	3	0.0105971	0.0005248	0.1792	0.0157	3	0.0069766	0.0003408	0.9759	0.0779	3	0.0119783	0.0006458	0.0629	0.0015	3	0.0032231	0.0001387	0.2991	0.0047	3	0.0004106	0.00017	1	0.5358	3	0.0029328	0.0001389	0.001	<.0001	3	77.5633	2.06371	0.0003	<.0001
21	18	35S	RWA-CD	3	0.0111112	0.0004564	0.7281		3	0.0074874	0.0003292	0.5471		3	0.0122149	0.00069	0.1498		3	0.0032849	4.4166e-05	0.1301		3	0.0007178	0.0002232	0.8818		3	0.0029587	0.0002272	0.0006		3	80.8527	2.98371	0.0028
4	20	35S	AnAXE1	3	0.0093477	0.0003245	0.0006	<.0001	3	0.0065249	0.000199	1	0.1139	3	0.0090221	0.0002827	<.0001	0.0002	3	0.0030159	6.1113e-05	0.9975	0.0227	3	0.0008338	0.0001417	0.4346	0.1334	3	0.0030087	5.046e-05	0.0002	<.0001	3	84.9328	2.65881	0.0314	0.0032
8	21	35S	AnAXE1	3	0.0086034	0.0002558	<.0001		3	0.0070412	0.0002331	0.9536		3	0.0126338	0.0005703	0.5074		3	0.0022431	3.39e-05	0.0015		3	0.0006805	0.0001388	0.9605		3	0.0032807	7.37e-05	<.0001		3	93.4975	3.52045	0.8641
17	22	35S	AnAXE1	3	0.009679	0.0009451	0.0031		3	0.0075896	0.0005231	0.4371		3	0.0140784	0.0010892	1		3	0.0026208	2.098e-05	0.5893		3	0.000516	0.000123	1		3	0.0034232	0.0001006	<.0001		3	89.0221	1.8511	0.2355
9	27	35S	HjAXE	3	0.0088776	0.0003128	<.0001	0.0398	3	0.0163754	0.0005558	<.0001	<.0001	3	0.0093372	0.0002724	<.0001	0.0004	3	0.0030157	3.9951e-05	0.9976	0.3677	3	0.0008074	7.9651e-05	0.5398	0.7677	3	0.0025569	5.304e-05	0.5598	<.0001	3	93.1709	4.22072	0.8235	0.0038
13	28	35S	HjAXE	3	0.0126493	0.0005126	0.9831		3	0.021786	0.000649	<.0001		3	0.0141098	0.0005598	1		3	0.0030457	3.775e-05	0.9822		3	0.0004544	0.0001861	1		3	0.0034488	1.0565e-05	<.0001		3	88.6029	4.10041	0.1969
22	29	35S	HjAXE	3	0.0118651	0.0002161	1		3	0.0212764	0.0005023	<.0001		3	0.0125862	0.00021	0.4531		3	0.0029094	2.9718e-05	1		3	0.0002769	8.4166e-07	0.9735		3	0.0029432	9.1121e-05	0.0008		3	86.3664	6.4507	0.0677
WT	0	none	none	6	0.0120462	0.0005163			6	0.0062571	0.0004878			6	0.013822	0.0002385			6	0.0028894	3.54e-05			6	0.0004735	7.95e-05			6	0.0022923	2.3153e-05			6	100	0.954977
25	33	WP	GUS	3	0.0114713	0.0005763	0.9889	0.0142	3	0.0178357	0.0013292	<.0001	<.0001	3	0.0117532	0.0007924	0.0253	0.057	3	0.0026775	8.9615e-05	0.8527	0.417	3	0.0005776	7.3962e-05	1	0.8421	3	0.0022627	6.6659e-05	1	0.644	3	100.661	7.43294	1	0.9353
27	34	WP	GUS	3	0.0150432	0.0001264	0.0001		3	0.0194036	0.0001668	<.0001		3	0.0139084	0.0001173	1		3	0.0033002	7.2452e-05	0.1035		3	0.0004275	0.0001721	1		3	0.0022132	4.16e-05	1		3	99.9554	3.69357	1
1	23	WP	AnAXE1	3	0.0106332	0.0001301	0.2035	<.0001	3	0.0079867	6.5768e-05	0.1418	0.0044	3	0.0098913	0.000103	<.0001	<.0001	3	0.0034332	0.0001048	0.0108	<.0001	3	0.0004717	9.843e-05	1	0.5726	3	0.0029065	3.55e-05	0.0018	0.0006	3	95.2692	4.93909	0.9859	0.0042
5	24	WP	AnAXE1	3	0.0102485	3.0045e-05	0.0451		3	0.0078382	4.4443e-05	0.2251		3	0.0101011	7.31e-05	<.0001		3	0.0037999	0.000412	<.0001		3	0.0004535	0.0001851	1		3	0.0029029	0.0003453	0.0019		3	79.1992	3.24622	0.001
8	25	WP	AnAXE1	3	0.0096424	9.71e-05	0.0026		3	0.0074668	5.1565e-05	0.5702		3	0.0084351	8.8954e-05	<.0001		3	0.0032536	0.0001661	0.2022		3	0.0006324	0.0001912	0.996		3	0.0024183	0.0001117	0.9966		3	99.2903	1.52659	1
10	26	WP	AnAXE1	3	0.0097692	0.0001127	0.0049		3	0.0073812	5.475e-05	0.6669		3	0.0086876	0.0001256	<.0001		3	0.0034653	6.165e-05	0.0059		3	0.0006225	0.0001959	0.998		3	0.0024541	4.05e-05	0.9682		3	86.3506	3.68136	0.0671
14B	31	WP	HjAXE	3	0.0129967	0.0003464	0.7089	0.516	3	0.0205949	0.000478	<.0001	<.0001	3	0.0133521	0.000618	0.9993	0.3464	3	0.0027189	6.1663e-05	0.9642	0.0559	3	0.0004818	0.0001624	1	0.3864	3	0.0022561	8.5445e-05	1	0.5577	3	82.8309	3.97813	0.0093	<.0001
14C	32	WP	HjAXE	3	0.0117129	0.0005474	1		3	0.0190554	0.0007414	<.0001		3	0.0133294	0.0006676	0.9988		3	0.0025818	7.38e-05	0.4036		3	0.0007196	6.113e-05	0.8767		3	0.0021904	3.22e-05	0.9997		3	82.7672	3.24957	0.009
					C (%)					G (%)					S (%)					H (%)					P (%)					U (%)					O (%)
Line	Genotype ID	Promoter	Transgene	N	mean	s.e.	p	contrast	N	mean	s.e.	p	contrast	N	mean	s.e.	p	contrast	N	mean	s.e.	p	contrast	N	mean	s.e.	p	contrast	N	mean	s.e.	p	contrast	N	mean	s.e.	p	contrast
10	17	35S	RWA-CD	3	68.9879	0.626786	0.9996	0.0185	3	8.9892	0.264166	0.9983	0.2905	3	8.07504	0.497012	0.3507	0.0271	3	3.07894	0.349913	0.8566	0.9689	3	3.3151	0.0782117	0.9383	0.4414	3	0.42959	0.0114601	0.58	0.0028	3	7.12424	0.178552	0.9999	0.4278
21	18	35S	RWA-CD	3	70.1361	0.977992	0.0289		3	8.96356	0.505738	0.9942		3	8.25566	0.303252	0.7439		3	2.53883	0.188838	0.8898		3	3.15976	0.180218	1		3	0.418002	0.0191179	0.0215		3	6.5281	0.386111	0.4989
4	20	35S	AnAXE1	3	69.1618	0.0721633	0.9711	0.2634	3	9.46271	0.302054	0.9611	0.1622	3	7.31225	0.347457	0.0009	0.0565	3	3.19247	0.183769	0.4487	0.996	3	3.40949	0.116356	0.4705	0.3991	3	0.413012	0.0052858	0.0032	0.0005	3	7.04822	0.351877	1	0.2165
8	21	35S	AnAXE1	3	68.7969	1.14269	1		3	9.51226	0.163352	0.884		3	8.7122	0.284913	1		3	2.64998	0.325788	0.999		3	3.16087	0.259967	1		3	0.425625	0.0018134	0.2406		3	6.74217	0.641597	0.987
17	22	35S	AnAXE1	3	69.1622	0.136715	0.9709		3	9.34216	0.227923	0.9999		3	8.87143	0.454993	1		3	2.56334	0.255956	0.941		3	3.14214	0.251167	1		3	0.428054	0.0096163	0.43		3	6.49071	0.279868	0.39
9	27	35S	HjAXE	3	69.1747	0.473373	0.9648	0.008	3	9.52462	0.37313	0.8569	0.1016	3	9.31975	0.358405	0.6788	0.0384	3	2.50979	0.322693	0.8059	0.0021	3	3.10232	0.229276	1	0.14	3	0.435765	0.0064571	0.9907	0.8338	3	5.93304	0.114161	0.001	<.0001
13	28	35S	HjAXE	3	69.6105	0.796798	0.3738		3	9.51254	0.183913	0.8834		3	9.42326	0.515459	0.4455		3	2.23387	0.499838	0.0719		3	2.95378	0.313124	0.763		3	0.44237	0.0100473	1		3	5.82371	0.550003	0.0002
22	29	35S	HjAXE	3	70.005	1.0283	0.0601		3	9.41487	0.57346	0.992		3	9.12878	1.00088	0.9746		3	2.22336	0.177484	0.0632		3	2.97809	0.179668	0.8772		3	0.447149	0.0147383	1		3	5.80274	0.203683	0.0002
WT	0	none	none	6	68.6616	0.510693			6	9.18534	0.248533			6	8.77305	0.321461			6	2.80266	0.176869			6	3.1558	0.196089			6	0.442912	0.0120409			6	6.97866	0.307369
25	33	WP	GUS	3	69.1212	0.623262	0.9856	0.8432	3	9.65518	0.411771	0.4748	0.0221	3	9.30826	0.491439	0.7047	0.0548	3	2.43088	0.128927	0.5141	0.1387	3	2.94452	0.198082	0.7124	0.0699	3	0.460693	0.0058267	0.2108	0.0119	3	6.07927	0.274908	0.0063	0.0017
27	34	WP	GUS	3	68.3475	0.522813	0.9997		3	9.64653	0.133709	0.5005		3	9.28495	0.073153	0.7557		3	2.69429	0.210171	1		3	2.97541	0.0723864	0.8663		3	0.45669	0.0059468	0.534		3	6.59461	0.298267	0.7092
1	23	WP	AnAXE1	3	68.5628	0.180293	1	0.2391	3	9.62225	0.119736	0.5749	0.4865	3	8.98925	0.321418	0.9998	0.4076	3	2.72937	0.259493	1	0.419	3	3.09222	0.065279	1	0.104	3	0.436033	0.0107006	0.9935	0.2656	3	6.56811	0.196856	0.6254	0.0152
5	24	WP	AnAXE1	3	69.2957	0.430813	0.8592		3	8.84808	0.272542	0.8615		3	9.12721	0.556354	0.9754		3	2.67755	0.266664	0.9999		3	3.02117	0.106529	0.983		3	0.436565	0.005886	0.997		3	6.59372	0.215576	0.7065
8	25	WP	AnAXE1	3	69.0329	0.315597	0.9982		3	9.22005	0.402537	1		3	8.51806	0.52013	0.9989		3	2.97165	0.377703	0.997		3	3.04718	0.14302	0.9978		3	0.43565	0.0094804	0.9892		3	6.77454	0.496981	0.9968
10	26	WP	AnAXE1	3	69.2693	0.966392	0.8896		3	9.52551	0.674993	0.8548		3	9.22373	0.528217	0.8718		3	2.38296	0.252763	0.3498		3	2.85701	0.110888	0.2599		3	0.440046	0.0146718	1		3	6.30149	0.100708	0.0753
14B	31	WP	HjAXE	3	67.7725	0.476635	0.4619	0.008	3	9.97884	0.206509	0.0268	0.0006	3	9.44734	0.38182	0.3961	0.0532	3	2.71207	0.280521	1	0.9086	3	3.07469	0.233083	0.9999	0.7934	3	0.45751	0.0031914	0.4541	0.025	3	6.557	0.26445	0.5898	0.2212
14C	32	WP	HjAXE	3	67.5026	0.138043	0.1531		3	9.8491	0.140178	0.1008		3	9.15351	0.3336	0.9574		3	2.92991	0.291838	0.9999		3	3.18157	0.0414665	1		3	0.456194	0.0098973	0.5841		3	6.92708	0.205817	1
					L (%)					S/G (ratio)					C/L (ratio)
Line	Genotype ID	Promoter	Transgene	N	mean	s.e.	p	contrast	N	mean	s.e.	p	contrast	N	mean	s.e.	p	contrast
10	17	35S	RWA-CD	3	23.4583	0.494444	0.9657	0.0322	3	0.898448	0.0478265	0.1269	0.0139	3	2.94517	0.0875368	0.982	0.0208
21	18	35S	RWA-CD	3	22.9178	0.79155	0.1882		3	0.922495	0.0254531	0.7845		3	3.06925	0.14681	0.0786
4	20	35S	AnAXE1	3	23.3769	0.375709	0.8954	0.6429	3	0.772522	0.0144403	<.0001	<.0001	3	2.96046	0.0491875	0.9232	0.4931
8	21	35S	AnAXE1	3	24.0353	0.583587	1		3	0.916921	0.0337706	0.5947		3	2.87101	0.121221	1
17	22	35S	AnAXE1	3	23.9191	0.394192	1		3	0.949454	0.0257102	1		3	2.89462	0.0505263	1
9	27	35S	HjAXE	3	24.4565	0.533035	0.8957	0.5258	3	0.978532	0.0015268	0.9728	0.14	3	2.83115	0.0815949	0.9999	0.6977
13	28	35S	HjAXE	3	24.1234	0.275381	1		3	0.990372	0.0429387	0.6945		3	2.88697	0.0644407	1
22	29	35S	HjAXE	3	23.7451	1.21987	1		3	0.967636	0.05307	1		3	2.96248	0.207649	0.9111
WT	0	none	none	6	23.9169	0.35585			6	0.955071	0.023723			6	2.87379	0.0631368
25	33	WP	GUS	3	24.3388	0.594313	0.9824	0.0996	3	0.964162	0.0186018	1	0.6321	3	2.84191	0.0940894	1	0.2649
27	34	WP	GUS	3	24.6012	0.282859	0.6674		3	0.962654	0.0130107	1		3	2.78061	0.0528132	0.8802
1	23	WP	AnAXE1	3	24.4331	0.190885	0.9209	0.8708	3	0.934058	0.0235738	0.9893	0.535	3	2.80727	0.0257902	0.9902	0.8079
5	24	WP	AnAXE1	3	23.674	0.598359	1		3	1.03087	0.0334645	0.0135		3	2.93097	0.0907152	0.9978
8	25	WP	AnAXE1	3	23.7569	0.623681	1		3	0.923967	0.0370879	0.8285		3	2.90942	0.0825914	1
10	26	WP	AnAXE1	3	23.9892	0.97935	1		3	0.968841	0.0218677	0.9999		3	2.89437	0.163152	1
14B	31	WP	HjAXE	3	25.2129	0.26491	0.0341	0.0005	3	0.946803	0.0307126	1	0.3287	3	2.69023	0.0462558	0.1173	0.002
14C	32	WP	HjAXE	3	25.1141	0.184718	0.0627		3	0.929157	0.0233711	0.9431		3	2.68929	0.0209545	0.1137

## Sheet: Tab S5 Construct effects F
Supplementary material: "Saccharification potential of transgenic field-grown aspen engineered for reduced xylan acetylation"
By: Sivan Pramod, Madhavi Latha Gandla, Marta Derba-Maceluch, Leif Jönsson, Ewa J. Mellerowicz, Sandra Winestrand
Table S5. Overview of constructs’ effects on chemical composition of the plants and saccharification yields, summary of ANOVA nested models.
ANOVA Nested model: construct, line nested with construct. Construct Means and s.e.; Dunnett tests letters provided when construct effects were significant and are marked by red font when a significant (p≤0.05) difference from WT is observed. Downregulation is shown in grey shading, upregulation in red shading.
Model								Analysis of variance					Test effect										Means and s.e.
Y	RSquare	RSquare Adj	Root Mean Square Error	Mean of Response	Observations (or Sum Wgts)	N		Source	DF	Sum of Squares	Mean Square	F Ratio	N		Source	Nparm	DF	Sum of Squares	F Ratio	Prob > F	N			35S:RWA-CD	35S:AnAxe1	35S:HjAxe	WP:AnAxe1	WP:HjAxe	WP:GUS	WT	N
Glc yield in PL (g/g)	0.874115	0.819678	0.001978	0.025917	54			Model	16	0.00100521	6.3e-05	16.0574			Construct	6	6	0.00055962	23.8385	<.0001			mean	0.0243645	0.023176	0.0305512	0.0219585	0.028927	0.0281891	0.0272642
								Error	37	0.00014476	3.913e-06	Prob > F			line[Construct]	10	10	0.00044559	11.3887	<.0001			s.e.	0.00080752	0.00065934	0.00065934	0.00057101	0.00080752	0.00080752	0.00080752
								C. Total	53	0.00114997		<.0001											Dunnett	0.0666	0.0019	0.0153	<.0001	0.482	0.9029
																							% WT	-10.6356	-14.9948	12.056	-19.4602
Glc yield in EH (g/g)	0.840423	0.771417	0.009408	0.329139	54			Model	16	0.0172483	0.001078	12.179			Construct	6	6	0.005164	9.7234	<.0001			mean	0.318704	0.322231	0.334512	0.319694	0.337419	0.348475	0.333144
								Error	37	0.00327506	8.9e-05	Prob > F			line[Construct]	10	10	0.0120844	13.6523	<.0001			s.e.	0.0038409	0.00313608	0.00313608	0.00271593	0.0038409	0.0038409	0.0038409
								C. Total	53	0.0205234		<.0001											Dunnett	0.0508	0.1359	0.9995	0.0317	0.9131	0.0346
																								-4.33451	-3.27573		-4.03721		4.60191
Glc yield in PL+EH (g/g)	0.871722	0.81625	0.009409	0.355006	54			Model	16	0.022258	0.001391	15.7148			Construct	6	6	0.00844431	15.8984	<.0001			mean	0.343068	0.345407	0.364817	0.341653	0.366245	0.37669	0.360408
								Error	37	0.00327537	8.9e-05	Prob > F			line[Construct]	10	10	0.0138137	15.6046	<.0001			s.e.	0.00384108	0.00313623	0.00313623	0.00271606	0.00384108	0.00384108	0.00384108
								C. Total	53	0.0255334		<.0001											Dunnett	0.0138	0.0211	0.863	0.0016	0.7479	0.0226
																								-4.81117	-4.16225		-5.20393		4.5175
Glc yield NP (g/g)	0.866611	0.80893	0.002888	0.048571	54			Model	16	0.00200431	0.000125	15.024			Construct	6	6	0.00162201	32.4223	<.0001			mean	0.0554333	0.0539758	0.0519465	0.0493213	0.0402835	0.040402	0.0434923
								Error	37	0.0003085	8.338e-06	Prob > F			line[Construct]	10	10	0.0003823	4.5851	0.0003			s.e.	0.00117884	0.00096252	0.00096252	0.00083356	0.00117884	0.00117884	0.00117884
								C. Total	53	0.00231282		<.0001											Dunnett	<.0001	<.0001	<.0001	0.0014	0.2291	0.2596
																								27.4556	24.1043	19.4385	13.4024
Glc production rate (g /L h), NP	0.854206	0.79116	0.036801	0.504695	54			Model	16	0.293592	0.018349	13.5489			Construct	6	6	0.238695	29.3748	<.0001			mean	0.536796	0.608997	0.481056	0.542289	0.404292	0.424762	0.456747
								Error	37	0.0501095	0.001354	Prob > F			line[Construct]	10	10	0.0548961	4.0534	0.0008			s.e.	0.0150239	0.012267	0.012267	0.0106235	0.0150239	0.0150239	0.0150239
								C. Total	53	0.343701		<.0001											Dunnett	0.0029	<.0001	0.6222	0.0002	0.0777	0.4499
																								17.5258	33.3333		18.7285	-11.4846
Glc production rate (g /L h), PT	0.553511	0.360434	0.153989	2.09181	54			Model	16	1.08767	0.067979	2.8668			Construct	6	6	0.699536	4.9168	0.0009			mean	2.11893	1.89396	2.09816	2.23979	2.0291	2.03824	2.1723
								Error	37	0.877368	0.023713	Prob > F			line[Construct]	10	10	0.388133	1.6368	0.1343			s.e.	0.0628658	0.0513297	0.0513297	0.0444528	0.0628658	0.0628658	0.0628658
								C. Total	53	1.96504		0.0041											Dunnett	0.9728	0.0074	0.8494	0.8698	0.3854	0.4484
																									-12.8131			-6.59187
Xyl yield in PL (g/g)	0.865079	0.806735	0.008947	0.132478	54			Model	16	0.018989	0.001187	14.8272			Construct	6	6	0.0120755	25.1436	<.0001			mean	0.130303	0.130917	0.135708	0.108002	0.149142	0.147413	0.149498
								Error	37	0.0029616	8e-05	Prob > F			line[Construct]	10	10	0.00691353	8.6373	<.0001			s.e.	0.00365247	0.00298223	0.00298223	0.00258269	0.00365247	0.00365247	0.00365247
								C. Total	53	0.0219506		<.0001											Dunnett	0.0034	0.0018	0.0271	<.0001	1	0.9963
																								-12.8393	-12.4286	-9.2244	-27.7567
Xyl yield in EH (g/g)	0.842088	0.773802	0.000527	0.010725	54			Model	16	5.483e-05	3.427e-06	12.3318			Construct	6	6	2.734e-05	16.3989	<.0001			mean	0.0103338	0.0106739	0.0100759	0.0107495	0.0108475	0.0125733	0.0101454
								Error	37	1.028e-05	2.779e-07	Prob > F			line[Construct]	10	10	2.749e-05	9.8915	<.0001			s.e.	0.00021521	0.00017572	0.00017572	0.00015218	0.00021521	0.00021521	0.00021521
								C. Total	53	6.511e-05		<.0001											Dunnett	0.9688	0.2385	0.9997	0.113	0.1096	<.0001
																											5.9541	6.91956	23.9308
Xyl yield in PL+EH (g/g)	0.864869	0.806435	0.008886	0.143197	54			Model	16	0.0186979	0.001169	14.8006			Construct	6	6	0.012292	25.9464	<.0001			mean	0.140637	0.141591	0.145774	0.118752	0.159981	0.159958	0.159643
								Error	37	0.00292144	7.9e-05	Prob > F			line[Construct]	10	10	0.00640589	8.1131	<.0001			s.e.	0.00362762	0.00296194	0.00296194	0.00256512	0.00362762	0.00362762	0.00362762
								C. Total	53	0.0216194		<.0001											Dunnett	0.0035	0.0023	0.0247	<.0001	1	1
																								-11.9053	-11.3077	-8.68762	-25.6144
Xyl yield (g/g), NP	0.935515	0.90763	0.000301	0.00481	54			Model	16	4.848e-05	3.03e-06	33.5487			Construct	6	6	3.619e-05	66.7823	<.0001			mean	0.00510555	0.00597503	0.00364563	0.0054268	0.0040421	0.00408697	0.004774
								Error	37	3.34e-06	9.0317e-08	Prob > F			line[Construct]	10	10	1.229e-05	13.6085	<.0001			s.e.	0.00012269	0.00010018	0.00010018	8.675e-05	0.00012269	0.00012269	0.00012269
								C. Total	53	5.182e-05		<.0001											Dunnett	0.2348	<.0001	<.0001	0.0006	0.0008	0.0017
																									25.1577	-23.6357	13.6741	-15.331	-14.3911
Ara yield in PL (g/g)	0.847922	0.782159	0.000815	0.011019	54			Model	16	0.00013701	8.5634e-06	12.8935			Construct	6	6	8.756e-05	21.9712	<.0001			mean	0.0108541	0.00921003	0.0111307	0.0100733	0.0123548	0.0132573	0.0120462
								Error	37	2.457e-05	6.6417e-07	Prob > F			line[Construct]	10	10	4.946e-05	7.4469	<.0001			s.e.	0.00033271	0.00027165	0.00027165	0.00023526	0.00033271	0.00033271	0.00033271
								C. Total	53	0.00016159		<.0001											Dunnett		<.0001	0.1557	0.0001	0.9594	0.0616
																								-9.89573	-23.5442		-16.3776		10.0537
Gal yield in PL (g/g)	0.984383	0.97763	0.000931	0.011952	54			Model	16	0.00202298	0.000126	145.766			Construct	6	6	0.00195933	376.481	<.0001			mean	0.00723202	0.0070519	0.0198126	0.00766821	0.0198251	0.0186196	0.00625713
								Error	37	3.209e-05	8.674e-07	Prob > F			line[Construct]	10	10	6.365e-05	7.338	<.0001			s.e.	0.00038022	0.00031045	0.00031045	0.00026885	0.00038022	0.00038022	0.00038022
								C. Total	53	0.00205507		<.0001											Dunnett	0.2783	0.3805	<.0001	0.0209	<.0001	<.0001
																										216.64	22.5516	216.841	197.575
Man yield in PL (g/g)	0.882452	0.831621	0.000874	0.011837	54			Model	16	0.00021214	1.3e-05	17.3603			Construct	6	6	0.00012239	26.7098	<.0001			mean	0.0120966	0.0119114	0.0120111	0.00927878	0.0133408	0.0128308	0.0138219
								Error	37	2.826e-05	7.637e-07	Prob > F			line[Construct]	10	10	8.974e-05	11.7507	<.0001			s.e.	0.00035677	0.00029131	0.00029131	0.00025228	0.00035677	0.00035677	0.00035677
								C. Total	53	0.0002404		<.0001											Dunnett	0.0076	0.001	0.0019	<.0001	0.8258	0.2133
																								-12.4828	-13.8223	-13.1016	-32.8692
Ara yield (g/g), NP	0.817555	0.73866	0.00021	0.00302	54			Model	16	7.29498e-06	4.5594e-07	10.3626			Construct	6	6	5.28536e-06	20.021	<.0001			mean	0.00325398	0.00262661	0.00299026	0.003488	0.00265039	0.00298884	0.00288944
								Error	37	1.62794e-06	4.3998e-08	Prob > F			line[Construct]	10	10	2.00963e-06	4.5675	0.0003			s.e.	8.563e-05	6.992e-05	6.992e-05	6.055e-05	8.563e-05	8.563e-05	8.563e-05
								C. Total	53	8.92293e-06		<.0001											Dunnett	0.0219	0.0945	0.8502	<.0001	0.2096	0.8978
																								12.6163	-9.09623		20.7154
Gal yield (g/g), NP	0.329806	0.039992	0.000251	0.000557	54			Model	16	1.151e-06	7.1937e-08	1.138			Construct	6	6	2.19785e-07	0.5795	0.7442			mean	0.0005642	0.0006768	0.0005129	0.00054505	0.0006007	0.00050259	0.00047347
								Error	37	2.33893e-06	6.3214e-08	Prob > F			line[Construct]	10	10	9.31213e-07	1.4731	0.1886			s.e.	0.00010264	8.381e-05	8.381e-05	7.258e-05	0.00010264	0.00010264	0.00010264
								C. Total	53	3.49e-06		0.359											Dunnett	0.9673	0.4316	0.9993	0.9788	0.8698	0.9999
Man yield (g/g), NP	0.86232	0.802783	0.000202	0.002708	54			Model	16	9.47e-06	5.9193e-07	14.4837			Construct	6	6	7.33264e-06	29.9031	<.0001			mean	0.00294572	0.00323754	0.00298295	0.00267046	0.00222326	0.00223792	0.0022923
								Error	37	1.51e-06	4.0869e-08	Prob > F			line[Construct]	10	10	2.1383e-06	5.2321	<.0001			s.e.	8.253e-05	6.739e-05	6.739e-05	5.836e-05	8.253e-05	8.253e-05	8.253e-05
								C. Total	53	1.098e-05		<.0001											Dunnett	<.0001	<.0001	<.0001	0.0032	0.9746	0.9921
																								28.505	41.2354	30.1291	16.497
Acetic acid (% WT)	0.669012	0.525882	6.52987	90.0185	54			Model	16	3188.84	199.302	4.6742			Construct	6	6	2257.44	8.8238	<.0001			mean	79.208	89.1508	89.38	90.0273	82.7991	100.308	100
								Error	37	1577.65	42.639	Prob > F			line[Construct]	10	10	931.396	2.1844	0.0415			s.e.	2.66581	2.17662	2.17662	1.88501	2.66581	2.66581	2.66581
								C. Total	53	4766.49		<.0001											Dunnett	<.0001	0.0153	0.0181	0.0003	0.0196	1
																								-20.792	-10.8492	-10.62	-9.97267	-17.2009
C (%)	0.604202	0.433046	0.632754	68.959	54			Model	16	22.6141	1.41338	3.5301			Construct	6	6	17.2907	7.1976	<.0001*			mean	69.562	69.0403	69.5967	69.0401	67.6376	68.7344	68.6616
								Error	37	14.814	0.40038	Prob > F			line[Construct]	10	10	5.32347	1.3296	0.2514			s.e.	0.258321	0.210918	0.210918	0.18266	0.258321	0.258321	0.258321
								C. Total	53	37.4281		0.0008*											Dunnett	0.0784	0.7056	0.0362	0.6626	0.0363	0.9999
																										1.3619		-1.49137
G (%)	0.526319	0.321484	0.337539	9.41323	54			Model	16	4.68395	0.292747	2.5695			Construct	6	6	3.49417	5.1115	0.0007*			mean	8.97638	9.43904	9.48401	9.30397	9.91397	9.65085	9.18534
								Error	37	4.2155	0.113932	Prob > F			line[Construct]	10	10	1.18978	1.0443	0.4276			s.e.	0.1378	0.112513	0.112513	0.0974391	0.1378	0.1378	0.1378
								C. Total	53	8.89945		0.0089*											Dunnett	0.7494	0.5019	0.3467	0.9452	0.0032	0.0923
																												7.93253
S (%)	0.66685	0.522785	0.457282	8.87204	54			Model	16	15.4867	0.967917	4.6288			Construct	6	6	9.87652	7.872	<.0001*			mean	8.16535	8.29863	9.29059	8.96456	9.30043	9.29661	8.77305
								Error	37	7.73696	0.209107	Prob > F			line[Construct]	10	10	5.61015	2.6829	0.0141*			s.e.	0.186685	0.152427	0.152427	0.132006	0.186685	0.186685	0.186685
								C. Total	53	23.2236		<.0001*											Dunnett	0.1107	0.2117	0.151	0.8897	0.2007	0.2061
H (%)	0.567836	0.380954	0.274782	2.67359	54			Model	16	3.67073	0.22942	3.0385			Construct	6	6	1.67608	3.6997	0.0056*			mean	2.80889	2.80193	2.32234	2.69038	2.82099	2.56259	2.80266
								Error	37	2.79369	0.075505	Prob > F			line[Construct]	10	10	1.99464	2.6417	0.0154*			s.e.	0.112179	0.091594	0.091594	0.0793227	0.112179	0.112179	0.112179
									53	6.46442		0.0026*												1	1	0.01	0.8995	1	0.4449
																										-17.138
P (%)	0.430989	0.18493	0.18169	3.09594	54			Model	16	0.925143	0.057821	1.7516			Construct	6	6	0.604011	3.0495	0.0159*			mean	3.23743	3.2375	3.0114	3.0044	3.12813	2.95997	3.1558
								Error	37	1.22142	0.033011	Prob > F			line[Construct]	10	10	0.321132	0.9728	0.4827			s.e.	0.0741747	0.0605634	0.0605634	0.0524494	0.0741747	0.0741747	0.0741747
								C. Total	53	2.14656		0.0793											Dunnett	0.9169	0.8819	0.4482	0.3535	0.9996	0.2537
U (%)	0.699947	0.570194	0.010331	0.439154	54			Model	16	0.00921243	0.000576	5.3945			Construct	6	6	0.00836043	13.0548	<.0001*			mean	0.423796	0.42223	0.441762	0.437073	0.456852	0.458692	0.442912
								Error	37	0.00394918	0.000107	Prob > F			line[Construct]	10	10	0.000852	0.7982	0.631			s.e.	0.00421771	0.00344375	0.00344375	0.00298237	0.00421771	0.00421771	0.00421771
								C. Total	53	0.0131616		<.0001*											Dunnett	0.0134	0.0027	0.9999	0.7093	0.1029	0.0524
																								-4.31598	-4.66955
O (%)	0.686707	0.551229	0.329385	6.547	54			Model	16	8.79896	0.549935	5.0688			Construct	6	6	6.82285	10.4811	<.0001*			mean	6.82617	6.76037	5.85316	6.55946	6.74204	6.33694	6.97866
								Error	37	4.01431	0.108495	Prob > F			line[Construct]	10	10	1.97611	1.8214	0.0908			s.e.	0.134471	0.109795	0.109795	0.0950854	0.134471	0.134471	0.134471
								C. Total	53	12.8133		<.0001*											Dunnett	0.9065	0.6192	<.0001*	0.0656	0.6286	0.0086
																										-16.1277			-9.19546
S/G (ratio)	0.808119	0.725143	0.029909	0.942613	54			Model	16	0.139392	0.008712	9.7392			Construct	6	6	0.0630823	11.7534	<.0001*			mean	0.910472	0.879632	0.978847	0.964435	0.93798	0.963408	0.955071
								Error	37	0.0330975	0.000895	Prob > F			line[Construct]	10	10	0.07631	8.5308	<.0001*			s.e.	0.0122102	0.00996955	0.00996955	0.00863388	0.0122102	0.0122102	0.0122102
								C. Total	53	0.17249		<.0001											Dunnett	0.0604	0.0001	0.4481	0.967	0.8036	0.9906
																									-7.89878
C/L (ratio)	0.567161	0.379987	0.095672	2.87293	54			Model	16	0.443759	0.027735	3.0301			Construct	6	6	0.349554	6.365	0.0001*			mean	3.00721	2.9087	2.89353	2.88551	2.68976	2.81126	2.87379
								Error	37	0.338663	0.009153	Prob > F			line[Construct]	10	10	0.0942054	1.0292	0.4389			s.e.	0.0390578	0.0318905	0.0318905	0.027618	0.0390578	0.0390578	0.0390578
								C. Total	53	0.782423		0.0027											Dunnett	0.0872	0.9487	0.9968	0.9998	0.0096	0.7081
																												-6.40374
L (%)	0.587434	0.409028	0.567252	24.0548	54			Model	16	16.952	1.0595	3.2927			Construct	6	6	13.852	7.1748	<.0001*			mean	23.188	23.7771	24.1083	23.9633	25.1635	24.47	23.9169
								Error	37	11.9057	0.32178	Prob > F			line[Construct]	10	10	3.10001	0.9634	0.4902			s.e.	0.23158	0.189084	0.189084	0.163752	0.23158	0.23158	0.23158
									53	28.8577		0.0014												0.1294	0.992	0.9635	1	0.0026	0.3412
																												5.21221
NP-Glc yield per tree (g)	0.564511	0.376191	6.6942	33.885	54			Model	16	2149.29	134.33	2.9976			Construct	6	6	882.343	3.2816	0.0109			mean	39.3336	33.199	27.541	38.1858	33.5873	29.629	34.9337
								Error	37	1658.06	44.812	Prob > F			line[Construct]	10	10	1266.94	2.8272	0.0103			s.e.	2.7329	2.2314	2.2314	1.93245	2.7329	2.7329	2.7329
									53	3807.34		0.0029												0.7037	0.9897	0.167	0.8149	0.9983	0.5384
PT-Glc yield per tree (g)	0.804701	0.720247	0.671746	3.43874	54			Model	16	68.7932	4.29958	9.5283			Construct	6	6	73818	5.654	0.0003			mean	244.042	213.412	194.728	265.914	303.598	276.627	289.956
								Error	37	16.696	0.45124	Prob > F			line[Construct]	10	10	83723	3.8476	0.0013			s.e.	19.0438	15.5492	15.5492	13.466	19.0438	19.0438	19.0438
									53	85.4892		<.0001												0.3327	0.0169	0.0022	0.7771	0.988	0.9893
																										-32.8421
NP-Xyl yield per tree (g)	0.804701	0.720247	0.671746	3.43874	54			Model	16	68.7932	4.29958	9.5283			Construct	6	6	30.5762	11.2933	<.0001			mean	3.62743	3.6666	1.99638	4.30909	3.36942	3.00644	3.83274
								Error	37	16.696	0.45124	Prob > F			line[Construct]	10	10	38.2171	8.4693	<.0001			s.e.	0.183973	0.249486	0.259418	0.540746	0.218208	0.207472	0.329308
									53	85.4892		<.0001												0.9851	0.9918	<.0001	0.5072	0.6639	0.156
PT-Xyl yield per tree (g)	0.67551	0.535189	21.077	101.318	54			Model	16	34217.4	2138.59	4.8141			Construct	6	6	20866.3	7.8285	<.0001			mean	99.9621	87.6388	75.8983	93.0592	133.676	117.596	129.203
								Error	37	16436.8	444.24	Prob > F			line[Construct]	10	10	13351	3.0054	0.0071			s.e.	8.60463	7.02565	7.02565	6.08439	8.60463	8.60463	8.60463
									53	50654.2		<.0001												0.0895	0.0032	0.0001	0.0074	0.9977	0.8257
																									-32.1697	-41.2565	-27.9744

## Sheet: Tab S6-Sel lines F
Supplementary material: "Saccharification potential of transgenic field-grown aspen engineered for reduced xylan acetylation"
By: Sivan Pramod, Madhavi Latha Gandla, Marta Derba-Maceluch, Leif Jönsson, Ewa J. Mellerowicz, Sandra Winestrand
Table S6. Overview of line means ± SE of TMS sugars, soluble sugars and starch for selected for selected lines grown in the field.
One-way ANOVA with "line" as a fixed effect was performed. Mean of each "line" was compared with WT-mean using Dunnets test (p) (fit y by x, means and se). Contrast was used to compare all lines with a given construct to WT.
					Ara (Mol%)				Rha (Mol%)				Fuc (Mol%)				Xyl (Mol%)				Man (Mol%)
Line	Genotype ID	Promoter	Transgene	N	mean	s.e.	p	N	mean	s.e.	p	N	mean	s.e.	p	N	mean	s.e.	p	N	mean	s.e.	p
21	18	35S	RWA-CD	3	13.5063	1.17486	0.9997	3	3.95631	0.211273	0.9942	3	0.433388	0.0056342	0.8877	3	46.0793	2.46015	0.6628	3	2.04574	0.0686121	0.717
4	20	35S	AnAXE1	3	11.8445	0.612383	0.6479	3	3.3548	0.18646	0.1912	3	0.444807	0.0134083	0.6001	3	52.4801	2.14603	0.6149	3	2.42343	0.0964855	0.0001
13	28	35S	HjAXE	3	10.9354	0.884189	0.177	3	3.44721	0.251391	0.3726	3	0.367377	0.0282407	0.3583	3	51.2034	2.20047	0.9239	3	2.17066	0.0406516	0.0666
WT	0	none	none	6	13.2119	0.221183		6	3.84581	0.0688612		6	0.410802	0.0086053		6	49.1957	0.509431		6	1.94366	0.0278634
27	34	WP	GUS	3	11.1593	0.901727	0.2577	3	3.44044	0.208167	0.3563	3	0.357217	0.0127023	0.1794	3	55.6199	3.00504	0.071	3	2.1435	0.124754	0.1255
5	24	WP	AnAXE1	3	12.2365	1.41749	0.879	3	3.79465	0.270377	0.9999	3	0.403821	0.0373276	0.9997	3	49.1149	2.35855	1	3	1.96807	0.0211794	0.9996
14C	32	WP	HjAXE	3	12.4012	0.501633	0.9423	3	3.60121	0.0263488	0.8082	3	0.39404	0.018237	0.968	3	50.3727	0.241942	0.9938	3	2.04733	0.0527932	0.7044
					MeGlcA (Mol%)				Gal (Mol%)				GalA (Mol%)				Glc (Mol%)				GlcA (Mol%)
Line	Genotype ID	Promoter	Transgene	N	mean	s.e.	p	N	mean	s.e.	p	N	mean	s.e.	p	N	mean	s.e.	p	N	mean	s.e.	p
21	18	35S	RWA-CD	3	0.308296	0.0193174	0.9265	3	3.4861	0.0163534	0.0318	3	18.6756	1.6421	0.8405	3	11.3352	0.523896	0.9934	3	0.173765	0.0334824	1
4	20	35S	AnAXE1	3	0.341754	0.0201048	0.999	3	3.77954	0.0705963	0.0008	3	12.7073	1.57073	0.1	3	12.4896	0.196394	0.2003	3	0.134192	0.012232	0.7456
13	28	35S	HjAXE	3	0.313454	0.0473077	0.9755	3	3.07001	0.283521	0.9733	3	15.3291	0.950132	0.8717	3	12.9938	0.669551	0.051	3	0.169549	0.0369641	1
WT	0	none	none	6	0.331825	0.0054696		6	2.95621	0.0724714		6	16.9517	0.402587		6	10.9831	0.330649		6	0.169359	0.0088136
27	34	WP	GUS	3	0.41226	0.0199632	0.0516	3	2.68854	0.0898378	0.4929	3	11.7424	2.59409	0.0316	3	12.3153	0.610009	0.3032	3	0.121147	0.0097327	0.455
5	24	WP	AnAXE1	3	0.306451	0.0251903	0.9006	3	2.93218	0.188169	1	3	17.0125	1.38582	1	3	12.0353	0.951919	0.5349	3	0.195604	0.0402102	0.9082
14C	32	WP	HjAXE	3	0.3137	0.0140417	0.977	3	3.1613	0.0857207	0.7368	3	15.9986	0.41664	0.9877	3	11.5642	0.385526	0.9295	3	0.145621	0.0125665	0.9391
				Total TMS sugars (mg/g destarched AIR)					Cellulose (mg/g destarched AIR)				BET Surface Area (m2/g)				Soluble Suc % (w/w)				Soluble Glc % (w/w)
Line	Genotype ID	Promoter	Transgene	N	mean	s.e.	p	N	mean	s.e.	p	N	mean	s.e.	p	N	mean	s.e.	p	N	mean	s.e.	p
21	18	35S	RWA-CD	3	233.861	2.62383	0.022	3	337.992	7.65097	0.9534	3	1.37963	0.0522036	0.1533	3	0.0616338	0.0209451	0.4966	3	0.18911	0.0142359	0.0574
4	20	35S	AnAXE1	3	239.543	3.25699	0.1388	3	353.539	8.28711	1	3	1.2324	0.128806	0.7673	3	0.0043565	0.0012044	0.1933	3	0.216571	0.0140247	0.3321
13	28	35S	HjAXE	3	233.863	7.20029	0.022	3	331.638	14.1347	0.7806	3	1.41517	0.0554045	0.091	3	0.0466899	0.0152756	0.9854	3	0.219406	0.0192303	0.3858
WT	0	none	none	6	254.041	2.92851		6	350.655	10.3698		6	1.08467	0.0796203		6	0.0376792	0.0088329		6	0.268894	0.0200097
27	34	WP	GUS	3	231.175	7.92871	0.0087	3	373.079	5.79103	0.6483	3	1.0879	0.142531	1	3	0.0443572	0.0028284	0.9969	3	0.230463	0.0311932	0.6342
5	24	WP	AnAXE1	3	246.064	3.85581	0.6738	3	353.147	21.533	1	3	1.43753	0.124559	0.0646	3	0.0563061	0.0041601	0.7281	3	0.19458	0.0185622	0.0841
14C	32	WP	HjAXE	3	261.313	4.61899	0.7491	3	348.762	14.6483	1	3	1.2914	0.0411588	0.4639	3	0.0707851	0.0149639	0.1981	3	0.198625	0.0200021	0.1106
					Soluble Fru % (w/w)				Starch %(w/w)				Total soluble sugar (w/w)
Line	Genotype ID	Promoter	Transgene	N	mean	s.e.	p	N	mean	s.e.	p	N	mean	s.e.	p
21	18	35S	RWA-CD	3	0.237442	0.0125457	0.04	3	0.003106	0.0012111	0.0107	3	0.491293	0.0069898	0.0077
4	20	35S	AnAXE1	3	0.127468	0.0224843	<.0001	3	0.0009442	0.0004553	0.9804	3	0.349339	0.0346937	<.0001
13	28	35S	HjAXE	3	0.368985	0.0090222	0.0013	3	0.0005216	0.0002952	1	3	0.635602	0.0267948	0.5918
WT	0	none	none	6	0.289137	0.0106855		6	0.0004939	0.0003659		6	0.596204	0.013086
27	34	WP	GUS	3	0.220318	0.0080106	0.0049	3	0.001017	0.0003165	0.9606	3	0.496155	0.0249053	0.0111
5	24	WP	AnAXE1	3	0.175966	0.0095845	<.0001	3	0.0002857	0.0001218	0.9997	3	0.427138	0.0230436	<.0001
14C	32	WP	HjAXE	3	0.132412	0.0139971	<.0001	3	0.0009622	0.0005974	0.9764	3	0.402784	0.0181975	<.0001

## Sheet: Tab S7-OPLS-VIP F
Supplementary material: "Saccharification potential of transgenic field-grown aspen engineered for reduced xylan acetylation"
By: Sivan Pramod, Madhavi Latha Gandla, Marta Derba-Maceluch, Leif Jönsson, Ewa J. Mellerowicz, Sandra Winestrand
Table S7. OPLS-VIP models of glucose saccharification yields from wood lignocellulose obtained from field-grown transgenic and WT lines.
Model parameters specifications, VIP (variable importance for projections) values for the predictive and orthogonal components, total VIP values with their 95% confidence intervals, and loadings with their 95% confidence intervals are shown for each model. Predictive and orthogonal VIP values > 1 are marked with yellow color. Total VIP values considered significant (VIP total - 95% CI>0)are also …
		Model for glucose yield per wood weight in saccharification without pretreatment (NP)						Model for glucose yields per wood weight in saccharification with acid pretreatment (PT)						Model for glucose yield per tree in saccharification without pretreatment (NP)						Model for glucose yields per tree in saccharification with acid pretreatment (PT)
		1+1 components		n=24	X2=0.392			1+2 components		n=24	X2=0.417			1+1 components		n=24	X2=0.305			1+2 components		n=24		X2=0.388
		Q2 cum = 0.737			Y2=0.860			Q2 cum = 0.692			Y2=0.844			Q2 cum = 0.705			Y2=0.902			Q2 cum = 0.858				Y2=0.951
Variables		VIP Predictive	VIP Orthogonal	VIP total [1+1+0]	VIP tot 95% CI	Loadings	Loadings 95% CI	VIP Predictive	VIP Orthogonal	VIP total [1+1+0]	VIP tot 95% CI	Loadings	Loadings 95% CI	VIP Predictive	VIP Orthogonal	VIP total [1+1+0]	VIP tot 95% CI	Loadings	Loadings 95% CI	VIP Predictive	VIP Orthogonal	VIP total [1+1+0]	VIP tot 95% CI	Loadings	Loadings 95% CI
Growth parameters	Height (cm)	1.76213	0.497542	1.50727	1.03764	-0.213513	0.133995	1.39898	0.364237	1.22914	0.833911	0.171467	0.10353	1.8016	1.13832	1.6385	0.869318	0.216004	0.102728	2.24773	0.401374	1.91481	0.445383	0.274098	0.0581649
	Diameter (mm)	1.50264	0.145417	1.26716	0.870968	-0.182071	0.128391	0.447994	0.50066	0.461434	1.12521	0.0549087	0.116229	2.35409	0.281329	1.99247	1.24419	0.282245	0.170068	2.22093	0.623881	1.90926	0.735367	0.27083	0.11942
	Biomas (g)	1.46298	0.212584	1.23668	0.854501	-0.177265	0.117115	0.734203	0.596447	0.703	0.95296	0.0899882	0.095155	2.43794	0.37011	2.06706	1.55211	0.292298	0.220343	2.33349	0.348096	1.98412	0.84065	0.284556	0.139908
Matrix sugars (TMS)	Ara (mol%)	0.112626	1.33146	0.725204	1.127	-0.0136466	0.193461	0.0578067	1.92975	0.955814	0.903032	0.00708512	0.156283	0.0294424	1.67122	0.896817	2.46049	-0.00353002	0.346027	0.115746	0.641657	0.355323	1.73411	0.0141146	0.216546
	Rha (mol%)	0.0139643	0.87797	0.474245	1.43188	0.00169202	0.179058	0.476377	1.97035	1.05888	0.392433	0.0583875	0.213065	0.385376	1.87396	1.05653	1.90811	0.0462048	0.315756	0.438564	0.402415	0.428632	1.58523	0.0534804	0.195255
	Fuc (mol%)	0.391556	1.72429	0.987711	0.121352	0.0474438	0.0668845	1.17535	1.27484	1.20045	0.520304	-0.144057	0.0778762	0.352051	0.203066	0.316453	1.53281	-0.0422093	0.197264	0.664659	1.33134	0.904872	1.21422	-0.0810514	0.13241
	Xyl (mol%)	0.546512	0.981865	0.701924	1.55002	-0.0662194	0.149747	0.0318724	1.94747	0.963657	0.963286	-0.00390646	0.22353	0.386762	1.40192	0.819797	2.16877	-0.046371	0.249146	0.0958322	0.725552	0.394631	1.75282	-0.0116862	0.131926
	Man (mol%)	0.735005	0.290915	0.638265	1.26615	0.0890586	0.130601	1.44988	0.926875	1.34091	1.14798	-0.177705	0.199814	1.23209	1.90188	1.45673	0.960248	-0.147722	0.12176	1.51253	0.430221	1.30077	1.06825	-0.184445	0.124079
	meGlcA (mol%)	0.799713	0.750413	0.785657	1.08873	-0.0968991	0.170052	0.169219	1.55397	0.78257	0.862637	0.0207405	0.157062	0.342911	0.830104	0.531064	1.82655	-0.0411135	0.195798	0.0973238	0.736778	0.400738	1.36732	0.0118681	0.123829
	Gal (mol%)	1.06026	1.58223	1.23545	0.81197	0.128468	0.0946699	1.70525	0.928301	1.55155	0.542922	-0.209005	0.0673901	1.08328	0.69409	0.987144	0.947325	-0.12988	0.14503	1.56258	1.32751	1.49972	0.988166	-0.190548	0.122253
	GalA (mol%)	0.360819	0.638975	0.459654	1.43987	0.0437195	0.128563	0.419516	1.82463	0.973364	0.50332	0.0514183	0.240048	0.583643	1.60726	0.99295	1.5342	0.0699762	0.218773	0.395418	0.417358	0.401756	1.17957	0.048219	0.127826
	Glc (mol%)	0.609682	1.04619	0.7632	0.96649	0.0738735	0.117778	0.396661	1.58991	0.858645	0.718209	-0.048617	0.117169	0.282131	1.79086	0.989718	1.35677	0.0338263	0.324129	0.23302	0.160132	0.214893	1.59632	-0.0284154	0.220626
	GlcA (mol%)	0.637922	0.314875	0.563198	1.42088	0.0772953	0.19671	0.297963	1.33866	0.710967	0.803864	0.0365201	0.139586	0.886147	1.09405	0.950639	1.62571	0.106245	0.228815	0.441584	0.448707	0.443614	0.802992	0.0538486	0.138151
	Ara (mg/g)	0.643788	1.32735	0.898528	1.16517	-0.078006	0.13645	0.219686	1.73554	0.879408	0.926884	0.026926	0.10746	0.0706309	1.75237	0.941891	2.02586	-0.00846833	0.296946	0.345815	0.503964	0.39707	1.91707	0.0421702	0.208151
	Rha (mg/g)	0.664543	0.968544	0.765756	1.29795	-0.0805209	0.124532	0.587994	1.72665	0.995255	0.504652	0.0720679	0.13527	0.253413	1.93188	1.05813	1.52378	0.0303831	0.256746	0.656774	0.286346	0.576515	1.67492	0.0800899	0.177536
	Fuc (mg/g)	0.315386	1.60108	0.904406	0.48119	-0.0382145	0.101878	0.730406	1.1473	0.851471	0.761981	-0.0895227	0.0768395	0.340381	0.561145	0.416086	1.45321	-0.0408102	0.172054	0.247871	1.00943	0.576825	0.973675	-0.0302265	0.154022
	Xyl (mg/g)	1.39306	0.463453	1.1989	1.55481	-0.168793	0.206165	0.218784	1.49343	0.762762	1.14122	0.0268155	0.262837	0.442638	0.657893	0.5139	1.72398	-0.0530704	0.234949	0.301946	0.659841	0.434394	1.9518	0.0368206	0.174054
	Man (mg/g)	0.145545	0.687497	0.390934	1.4152	-0.0176353	0.201669	1.20707	0.695062	1.10398	1.57434	-0.147946	0.260646	1.27835	1.33004	1.29344	1.1737	-0.153269	0.148645	1.10478	0.432691	0.963212	1.31246	-0.134722	0.185397
	meGlcA (mg/g)	1.25025	0.491055	1.08519	1.37723	-0.151489	0.194112	0.310399	1.31912	0.706036	0.922253	0.0380443	0.186187	0.441099	0.438004	0.44021	1.42367	-0.0528858	0.19973	0.268256	0.736464	0.453039	1.51136	0.0327123	0.15456
	Gal (mg/g)	0.36848	1.69394	0.965863	0.888557	0.0446477	0.118203	1.39757	0.969491	1.30587	0.881781	-0.171294	0.0989225	1.04446	0.28306	0.894453	0.823868	-0.125226	0.145616	1.16726	1.19817	1.1761	1.33551	-0.142341	0.15382
	GalA (mg/g)	0.0803915	0.732036	0.401045	1.34104	-0.00974082	0.0957003	0.520007	1.75312	0.977835	0.44817	0.063735	0.193492	0.521532	1.73165	1.02789	1.37021	0.0625293	0.199067	0.563355	0.356157	0.513214	1.14511	0.068698	0.10524
	Glc (mg/g)	0.296833	0.742482	0.472406	1.52656	-0.0359665	0.187719	0.225071	1.6135	0.821694	0.414566	-0.027586	0.201096	0.324809	1.4773	0.838524	1.42515	0.0389432	0.370477	0.213955	0.135578	0.194974	0.954601	0.0260906	0.224125
	GlcA (mg/g)	0.320709	0.459377	0.366601	1.18088	0.0388594	0.180256	0.379184	1.40626	0.769686	0.839315	0.0464749	0.11874	0.941755	1.29352	1.05506	1.59431	0.112912	0.23411	0.63291	0.476314	0.592757	0.788677	0.0771798	0.127001
	TMS sugars (mg/g)	1.37963	0.708339	1.22257	1.0052	-0.167167	0.130088	0.43729	0.57614	0.475025	0.715608	0.0535968	0.109838	0.0321798	1.09616	0.588625	1.07329	-0.00385821	0.0933742	0.687548	0.0438618	0.582522	1.26475	0.0838426	0.144274
Acetyl	acetyl content (mg/g)	1.18806	0.824242	1.09454	0.859248	-0.143954	0.120978	1.07582	0.757581	1.0073	0.616239	0.131859	0.0997565	0.645371	0.562611	0.622685	1.181	0.0773771	0.212331	1.17551	0.845794	1.09225	0.919099	0.143347	0.151956
Cellulose	Cellullose (mg/g destarched AIR)	0.96669	0.39102	0.840584	0.948241	-0.117131	0.148364	0.0874427	1.30885	0.651831	0.346769	0.0107175	0.146997	0.653923	0.646921	0.651916	1.46175	0.0784025	0.27878	0.778707	0.158018	0.66457	1.11471	0.0949589	0.179994
Py-GCMS	C	2.02299	0.198791	1.70607	0.420019	0.245121	0.0693289	0.772008	0.904748	0.806504	1.15165	-0.0946218	0.155035	0.0304736	0.351364	0.190224	1.05452	0.00365365	0.142656	1.00766	0.659928	0.922541	1.1846	-0.122878	0.155111
	C/L ratio	1.70797	0.860523	1.51078	0.649859	0.20695	0.0661653	1.06284	1.18073	1.09285	1.02065	-0.130267	0.136851	0.246967	0.170919	0.227702	1.00856	0.0296102	0.124016	0.804737	1.1751	0.924853	0.989427	-0.0981331	0.0784638
	G	0.748053	0.757659	0.750867	1.18706	-0.0906395	0.104865	0.215991	1.39985	0.71739	1.43928	0.0264731	0.153933	1.21813	0.802639	1.11456	0.940329	-0.146048	0.098097	0.453849	1.02204	0.666013	1.24501	-0.0553443	0.0913948
	S	0.616129	1.78426	1.09418	0.805623	-0.0746547	0.130951	1.75315	0.6706	1.55936	0.608502	0.214876	0.0620984	0.397836	0.649905	0.484012	1.34144	0.0476988	0.185268	0.95543	1.61526	1.18044	1.42368	0.116509	0.196637
	S/G ratio	0.230341	1.41698	0.78934	1.63747	-0.0279098	0.0975801	1.67647	0.0668159	1.45741	0.929936	0.205478	0.114856	1.09325	1.09296	1.09317	1.82461	0.131076	0.183876	1.24169	1.08945	1.20052	1.62915	0.151417	0.228521
	L	1.52333	1.07017	1.40635	0.74127	-0.184577	0.0757767	1.15119	1.19987	1.16329	0.897404	0.141096	0.120817	0.320282	0.129712	0.279115	1.04826	-0.0384004	0.125835	0.701796	1.32744	0.92316	1.00317	0.08558	0.063131
	H	0.931934	1.56657	1.15363	1.26763	-0.11292	0.205671	0.775543	0.445065	0.709069	1.05385	-0.095055	0.118702	0.0392638	0.179919	0.102042	1.33337	-0.00470756	0.239206	0.174381	1.0548	0.580538	0.89384	0.0212648	0.278623
	P	0.324267	1.25737	0.731773	0.958569	-0.0392905	0.134673	1.13424	0.0128622	0.985802	1.09552	-0.139019	0.143317	0.127428	0.571029	0.32464	1.05242	-0.015278	0.163736	0.238522	1.10621	0.622479	1.30566	-0.0290864	0.175918
	U	1.4451	1.20069	1.37832	0.475735	-0.175099	0.0744736	1.49574	0.856097	1.36719	0.457654	0.183326	0.0707041	0.0434674	0.631744	0.340858	0.474996	-0.00521155	0.117884	0.953898	1.45107	1.11745	0.61713	0.116322	0.0595234
	O	1.39854	1.33354	1.37991	0.974759	-0.169458	0.158637	0.387612	0.189006	0.349608	1.13484	-0.047508	0.151448	0.442279	0.438672	0.441244	1.39085	0.0530273	0.230542	0.776621	0.871875	0.804755	1.52475	0.0947046	0.265061
BET	BET surface area m2/g	1.05528	0.170348	0.892944	0.663876	0.127865	0.101551	0.30878	0.292002	0.304761	1.21958	-0.0378458	0.197365	0.491564	0.458294	0.482226	0.897516	0.0589364	0.174393	0.225425	0.380935	0.278447	1.22135	-0.0274893	0.197392
Soluble sugars	Soluble Glc % (w/w)	0.818769	0.0964238	0.691096	1.07413	-0.099208	0.155895	0.652944	0.0225164	0.567589	0.84406	0.0800286	0.120286	0.250985	0.872205	0.513582	0.880703	-0.030092	0.0611301	0.393872	0.547837	0.442962	0.662587	0.0480305	0.126772
	Soluble Fru % (w/w)	0.834187	1.1769	0.947018	0.701868	0.101076	0.182664	1.01924	0.331262	0.900855	0.931521	0.124924	0.1166	0.746988	0.850349	0.778138	0.86748	-0.0895605	0.194307	0.510754	1.3097	0.820338	1.29612	-0.0622835	0.227556
	Soluble Suc % (w/w)	0.2475	0.728188	0.444988	1.27961	-0.0299889	0.174894	0.735793	0.289275	0.655296	1.20729	0.0901831	0.15183	0.876047	0.291454	0.755692	0.604508	0.105034	0.103285	0.838231	0.429431	0.745523	1.09877	0.102218	0.142815
Starch	Starch %(w/w)	0.530086	0.188629	0.457637	1.00706	0.0642291	0.161959	0.609221	0.175754	0.536568	1.20489	-0.0746696	0.179889	0.138888	0.593861	0.339438	0.596185	0.0166521	0.113201	0.311462	0.4337	0.350451	0.935918	-0.037981	0.127254
Starch + soluble sugars	Total soluble sugar	0.249912	1.16444	0.663041	0.452054	0.0302811	0.174253	1.2789	0.197608	1.1158	0.755355	0.15675	0.0967029	0.478736	1.12638	0.726848	1.16704	-0.0573984	0.154742	0.0237791	1.388	0.739086	1.25869	-0.00289973	0.209143
PL sugar yields	Ara (g/g)	0.85247	1.44095	1.05842	0.88389	-0.103291	0.140577	1.49213	0.799954	1.35584	0.214752	0.182884	0.0343574	0.571902	0.591573	0.577631	0.625389	-0.0685686	0.0721469	0.383031	1.7322	0.977382	0.782504	0.0467084	0.117387
	Gal (g/g)	0.096894	1.30313	0.708394	0.721328	-0.0117404	0.158925	0.948702	0.549613	0.868185	0.393679	0.116278	0.0466422	1.17499	0.0417249	0.991885	0.963905	-0.140876	0.125675	0.470569	1.48373	0.884553	1.09928	-0.0573833	0.14636
	Glc (g/g)	0.13687	1.66735	0.907698	0.329988	0.0165842	0.220513	1.47954	0.226573	1.29076	0.424731	0.181341	0.0566584	1.05974	0.658004	0.961503	0.561132	-0.127059	0.118879	0.318737	1.87983	1.03635	0.490958	-0.0388682	0.192438
	Xyl (g/g)	0.976999	1.36547	1.10448	1.11275	-0.11838	0.172507	1.74296	0.417083	1.52881	0.484133	0.213627	0.0806266	0.745588	1.10522	0.864539	1.15659	-0.0893928	0.0713774	0.416512	1.86522	1.05358	0.689973	0.0507912	0.140427
	Man (g/g)	0.727981	1.30998	0.935849	1.03111	-0.0882074	0.163601	1.69549	0.208373	1.47717	0.457884	0.20781	0.0648964	0.893045	1.20996	0.994636	1.35892	-0.107072	0.0983436	0.211122	1.86345	1.00786	0.824998	0.0257451	0.142937
EH sugar yields	Glc (g/g)	1.2569	1.13411	1.22237	1.08171	-0.152296	0.16603	1.94069	0.047264	1.68683	0.514765	0.237862	0.0622184	0.363705	1.48265	0.852494	1.73281	0.0436066	0.124576	1.28053	1.41386	1.31968	1.2448	0.156154	0.162647
	Xyl (g/g)	0.968364	0.560409	0.869408	0.820243	-0.117334	0.123002	0.460361	0.668763	0.519135	0.926507	-0.0564245	0.139961	0.0877152	0.563296	0.311098	1.05188	-0.0105167	0.173379	0.182629	0.348289	0.241397	1.29566	0.0222706	0.198821
EH+PL sugar yields	Glc (g/g)	1.09791	1.30555	1.16229	1.15707	-0.133031	0.182872	Y	Y	Y	Y	Y	Y	0.131189	1.43744	0.778976	1.73588	0.015729	0.123072	1.08213	1.59487	1.24896	1.26251	0.131959	0.171033
	Xyl (g/g)	1.04046	1.34477	1.13763	1.12083	-0.12607	0.169216	1.73082	0.459234	1.52133	0.480471	0.212139	0.0799353	0.757045	1.0817	0.86307	1.12695	-0.0907663	0.0753696	0.430157	1.86077	1.05528	0.652586	0.0524552	0.141101
PT-GPR	PT-GPR (g/L/h)	0.0227033	0.650346	0.351703	1.52678	-0.00275089	0.138889	0.832629	0.131223	0.72655	1.3944	0.102052	0.18471	2.15666	0.621122	1.85036	1.16039	0.258574	0.158768	1.60237	0.0842435	1.35725	1.33568	0.195399	0.194655
PT-tree Glc yield	PT-Glc yield per tree (g)	1.60731	0.448183	1.3743	0.674046	-0.194754	0.0852738	1.07801	0.561126	0.977149	0.721331	0.132126	0.0961039	2.26254	0.624608	1.93865	1.30409	0.271269	0.182478	Y	Y	Y	Y	Y	Y
PT-tree Xyl yield	PT-Xyl yield per tree (g)	1.79603	0.590756	1.54496	0.601822	-0.21762	0.0751245	1.25537	0.713986	1.14679	0.597852	0.153866	0.0999501	1.87825	0.742253	1.6344	1.14714	0.225194	0.160797	2.26415	0.330473	1.9248	0.406905	0.2761	0.0810109
NP sugar yields	Ara (g/g)	0.873672	0.13198	0.738788	0.580378	0.105861	0.0984804	0.101953	0.386297	0.210616	0.900481	-0.0124959	0.128702	1.34667	0.0892147	1.13754	1.01569	0.16146	0.181578	0.466827	0.572174	0.498939	0.950814	0.056927	0.159319
	Gal (g/g)	0.316538	1.34891	0.775597	0.44846	0.0383541	0.123927	0.855805	1.14555	0.935025	0.264517	-0.104892	0.0612502	1.05073	0.156997	0.890757	0.761831	-0.125978	0.211172	1.00691	0.774242	0.946814	1.27847	-0.122787	0.1727
	Glc (g/g)	Y	Y	Y	Y	Y	Y	0.963467	0.629434	0.893362	0.989834	-0.118088	0.168767	0.407273	0.80811	0.553219	1.17695	-0.0488302	0.143589	1.45487	0.533682	1.26398	1.57087	-0.177413	0.214521
	Xyl (g/g)	0.333614	1.02497	0.62063	1.05232	0.0404231	0.155239	0.981153	0.405578	0.876008	0.377265	-0.120256	0.0490824	1.67298	0.425481	1.43024	0.72205	0.200583	0.102299	0.661866	1.63771	1.03627	0.710045	0.0807109	0.156817
	Man (g/g)	2.17688	0.103375	1.83306	0.678528	0.263766	0.113122	0.919472	0.457204	0.830503	0.602648	-0.112696	0.115382	0.347903	0.941024	0.583964	1.50755	-0.041712	0.197543	1.36183	0.485223	1.18145	1.35916	-0.166067	0.194985
NP-GPR	NP-GPR (g/L/h)	1.81416	0.540092	1.55453	0.587042	0.219817	0.0855706	1.54031	0.171405	1.34138	0.709893	-0.188789	0.120453	0.381639	1.39121	0.812806	1.89928	0.0457568	0.158642	0.931275	1.31232	1.05333	1.0268	-0.113564	0.19598
NP-tree Glc yield	NP-Glc yield per tree (g)	0.461546	0.131145	0.394871	1.05158	-0.0559243	0.140324	0.255645	0.29258	0.265157	1.16322	0.0313333	0.0944246	Y	Y	Y	Y	Y	Y	1.92274	0.790834	1.68127	1.58132	0.234467	0.233606
NP-tree Xyl yield	NP-Xyl yield per tree (g)	0.677335	0.198279	0.580059	1.05691	-0.0820708	0.137756	0.10189	0.185281	0.127437	0.915985	0.0124882	0.0747392	2.63895	0.0383399	2.22724	1.34278	0.316398	0.196958	1.97126	1.00365	1.75223	1.06426	0.240384	0.167245

## Sheet: Tab S8-OPLS-VIP GH
Supplementary material: "Saccharification potential of transgenic field-grown aspen engineered for reduced xylan acetylation"
By: Sivan Pramod, Madhavi Latha Gandla, Marta Derba-Maceluch, Leif Jönsson, Ewa J. Mellerowicz, Sandra Winestrand
Table S8.OPLS-VIP models of glucose saccharification yields from wood lignocellulose obtained from greenhouse-grown WP:AnAXE1 and WT lines.
Model parameters specifications, VIP (variable importance for projections) values for the predictive and orthogonal components, total VIP values with their 95% confidence intervals, and loadings with their 95% confidence intervals are shown for each model. Predictive and orthogonal VIP values > 1 are marked with yellow color. Total VIP values considered significant (VIP total - 95% CI>0)are also …
		Model for glucose yield per wood weight in saccharification without pretreatment (NP)						Model for glucose yields per wood weight in saccharification with acid pretreatment (PT)						Model for glucose yield per tree in saccharification without pretreatment (NP)						Model for glucose yields per tree in saccharification with acid pretreatment (PT)
		1+1 components		n=9	X2=0.504		Y2=0.991	1+2 components		n=9	X2=0.614		Y2=0.995	1+1 components		n=9	X2=0.475		Y2=0.993	1+2 components		n=9	X2=0.630		Y2=0.996
		Q2 cum = 0.876						Q2 cum = 0.818						Q2 cum = 0.907						Q2 cum = 0.806
Variables		VIP Predictive	VIP Orthogonal	VIP total [1+1+0]	VIP tot 95% CI	Loadings	Loadings 95% CI	VIP Predictive	VIP Orthogonal	VIP total [1+1+0]	VIP tot 95% CI	Loadings	Loadings 95% CI	VIP Predictive	VIP Orthogonal	VIP total [1+1+0]	VIP tot 95% CI	Loadings	Loadings 95% CI	VIP Predictive	VIP Orthogonal	VIP total [1+1+0]	VIP tot 95% CI	Loadings	Loadings 95% CI
Growth parameters	Height (cm)	1.30342	0.127728	1.16175	1.36316	0.162394	0.197052	0.493848	1.13491	0.790194	0.779905	0.0603175	0.158048	1.06878	0.796846	1.02543	1.17732	0.133283	0.198192	0.355017	1.05002	0.675449	0.78242	0.043726	0.231406
	Diameter (mm)	0.336941	2.00081	0.959637	0.901868	-0.0419798	0.204528	1.40392	1.02273	1.27824	1.7547	-0.171472	0.293792	0.819137	1.90472	1.09546	0.919847	0.102152	0.140386	1.98103	0.629924	1.65276	1.49405	0.243995	0.233355
	Biomas (g)	0.0824843	2.0932	0.956475	0.590925	0.0102768	0.180002	1.29029	1.13675	1.23655	1.49308	-0.157593	0.278055	1.18557	1.64	1.27879	0.771818	0.147848	0.133881	2.131	0.401559	1.74932	1.21332	0.262466	0.184191
Matrix sugars (TMS)	Ara (mol%)	0.889349	0.611784	0.83932	1.6791	0.110805	0.226801	0.663226	1.01605	0.809811	1.05799	0.0810048	0.153964	0.979598	0.226021	0.892782	1.11298	0.122162	0.163839	0.9379	0.843285	0.907012	1.57781	0.115517	0.268793
	Rha (mol%)	0.15832	0.803344	0.392196	1.15339	-0.0197253	0.31886	0.0952752	0.196442	0.140828	1.80686	0.0116367	0.244613	0.362331	1.57893	0.744205	1.10869	0.045185	0.129624	1.15898	1.01324	1.11184	1.2798	0.142747	0.225344
	Fuc (mol%)	0.278085	0.338846	0.29174	1.68484	0.0346469	0.254328	0.967098	0.490929	0.825993	1.74779	0.118119	0.248366	0.121691	0.418102	0.208412	1.57556	0.0151756	0.158163	0.128479	0.93994	0.556477	0.939438	0.0158243	0.254766
	Xyl (mol%)	1.53044	0.439969	1.37704	0.683188	-0.190679	0.0971805	1.76533	0.852087	1.49842	0.729008	-0.215613	0.115691	0.876036	1.59815	1.04264	1.20628	-0.109247	0.139129	0.0559107	1.37847	0.802866	0.638286	0.00688629	0.313313
	Man (mol%)	0.246952	0.264378	0.250669	0.869219	-0.0307679	0.192897	0.411398	1.01304	0.693953	0.937596	-0.0502472	0.312326	0.0450204	0.445345	0.192742	1.48398	0.00561432	0.191935	0.387947	0.311831	0.363995	1.40021	0.0477819	0.328401
	meGlcA (mol%)	1.45503	0.112099	1.29625	1.32281	-0.181283	0.178894	1.07524	1.07901	1.07662	1.00515	-0.131328	0.163262	1.07489	1.3327	1.12537	1.71199	-0.134046	0.215031	0.27711	1.19537	0.730747	1.22774	-0.0341305	0.249279
	Gal (mol%)	1.30606	0.124107	1.16401	0.969081	0.162723	0.141082	1.32759	1.05469	1.23514	0.666132	0.162148	0.119215	1.03886	0.564282	0.971135	1.07659	0.129552	0.14743	0.565697	1.17481	0.823708	1.63277	0.0696746	0.303262
	GalA (mol%)	0.381135	1.46588	0.749086	1.0163	-0.0474859	0.183053	1.05134	0.35249	0.864743	1.41583	-0.128408	0.167771	0.334107	1.0296	0.5304	0.694697	0.0416652	0.183223	1.103	0.488011	0.941148	1.61561	0.135852	0.249721
	Glc (mol%)	1.50772	0.719737	1.38163	0.929134	0.187848	0.131697	1.81043	0.796756	1.52135	0.894047	0.221121	0.135721	0.707924	1.88526	1.02343	1.42245	0.0882826	0.152531	0.392456	1.38154	0.864483	0.616692	-0.0483372	0.308902
	GlcA (mol%)	0.26182	0.37589	0.289221	0.525577	0.0326204	0.14978	1.41331	0.76311	1.21727	1.44757	0.172619	0.23689	0.146933	0.348515	0.198642	0.835747	0.0183235	0.22378	0.372545	1.11902	0.717827	0.76756	0.0458848	0.269037
	Ara (mg/g)	1.04942	0.606838	0.974235	1.60923	0.130748	0.217591	0.803454	1.0332	0.894044	0.918832	0.098132	0.123695	1.11426	0.126562	1.01109	1.06632	0.138955	0.163907	1.00768	0.926802	0.981079	1.49864	0.124112	0.248104
	Rha (mg/g)	0.314447	0.888272	0.492066	1.62952	0.0391772	0.307014	0.486172	0.570917	0.518662	1.42122	0.0593798	0.270892	0.805948	1.36502	0.930973	0.303657	0.100507	0.121916	1.46288	0.93288	1.30792	0.904432	0.180176	0.167714
	Fuc (mg/g)	0.377447	0.359262	0.373745	1.72321	0.0470265	0.25134	1.09262	0.449663	0.912381	1.65854	0.13345	0.23463	0.197721	0.370167	0.237939	1.55037	0.024657	0.158728	0.16831	0.986132	0.589554	0.888159	0.0207301	0.252013
	Xyl (mg/g)	0.0181471	0.474962	0.216992	1.03203	-0.00226097	0.167788	0.430353	0.989843	0.68904	1.06944	-0.0525623	0.373258	0.341614	0.470623	0.368033	1.10987	0.0426015	0.20078	0.617816	0.432013	0.561906	1.17644	0.0760939	0.34388
	Man (mg/g)	0.221353	0.278879	0.234457	0.851515	0.0275785	0.17262	0.0271266	1.06726	0.644651	1.03815	-0.00331318	0.360656	0.412613	0.0834408	0.375545	1.42579	0.0514554	0.153952	0.527085	0.307137	0.464516	1.26811	0.0649189	0.317004
	meGlcA (mg/g)	1.27239	0.0539908	1.13294	1.02424	-0.158529	0.14041	0.937341	1.1535	1.02143	0.799849	-0.114485	0.186343	0.868029	1.29902	0.959469	1.63164	-0.108249	0.201957	0.0909761	1.05947	0.620508	1.13595	-0.0112052	0.305334
	Gal (mg/g)	1.42729	0.105818	1.27147	0.918839	0.177827	0.129521	1.43235	1.06236	1.30967	0.563165	0.174943	0.092044	1.13391	0.656293	1.06432	1.05815	0.141405	0.144759	0.602223	1.25259	0.877824	1.57654	0.0741734	0.288351
	GalA (mg/g)	0.131071	1.5901	0.733776	1.02943	-0.0163302	0.202422	0.891693	0.55207	0.785126	1.36599	-0.108909	0.182663	0.604429	0.933676	0.675235	1.2036	0.0753762	0.194391	1.32815	0.311791	1.09562	1.44767	0.163583	0.222074
	Glc (mg/g)	1.57327	0.689079	1.43526	1.06832	0.196015	0.151073	1.83505	0.752164	1.53179	0.88692	0.224129	0.134939	0.792691	1.893	1.07568	1.41095	0.0988536	0.149375	0.312021	1.42154	0.864718	0.658341	-0.0384303	0.281623
	GlcA (mg/g)	0.407904	0.366952	0.399749	0.427671	0.0508211	0.126196	1.51899	0.853897	1.31613	1.61197	0.185526	0.268959	0.273308	0.242164	0.268002	0.727316	0.0340833	0.200914	0.434845	1.1018	0.731872	0.76953	0.0535581	0.252373
	TMS sugars (mg/g)	1.15937	0.0703925	1.03256	1.47092	0.144447	0.200991	0.965276	0.942428	0.957013	1.48123	0.117896	0.344799	0.977885	0.818377	0.951313	0.867066	0.121948	0.181824	0.503211	0.94601	0.685718	0.539604	0.0619784	0.199217
Acetyl	acetyl content (mg/g)	1.29024	0.777782	1.20198	0.593858	-0.160752	0.0836368	1.16748	1.15926	1.16449	1.23869	-0.142593	0.208045	0.519981	1.74632	0.876152	1.56127	-0.064845	0.159447	0.674386	1.17023	0.874114	0.420363	0.0830614	0.252266
Cellulose	Cellullose (ug/mgAIR2)	1.22543	0.355055	1.10279	1.0746	-0.152678	0.196553	0.0934113	1.06233	0.64562	0.495582	-0.011409	0.235813	0.978695	1.51064	1.09305	0.68147	-0.122049	0.078319	0.145494	1.31101	0.771481	0.366931	-0.01792	0.169855
Py-GCMS	C	0.789284	1.45926	0.967297	0.880266	0.0983376	0.135031	0.879905	1.25579	1.03286	1.07524	-0.107469	0.282132	1.33719	0.00943321	1.21168	0.963808	0.166756	0.130603	1.369	1.09037	1.28158	1.33131	0.168614	0.221141
	C/L ratio	0.711519	1.42387	0.906641	0.945532	0.0886488	0.14628	0.901478	1.22532	1.03134	1.20233	-0.110104	0.293353	1.2577	0.0120607	1.13966	1.03923	0.156843	0.140464	1.31407	1.08005	1.23989	1.39619	0.161849	0.234731
	G	0.0503859	0.715682	0.329131	1.25118	0.00627763	0.215022	1.1386	0.78859	1.02498	1.70468	0.139066	0.267637	0.305599	0.164601	0.285533	1.26563	-0.0381101	0.21091	0.360935	1.20475	0.759608	0.476457	-0.0444549	0.354649
	S	0.805937	1.61979	1.02923	0.70862	-0.100412	0.103871	0.910714	1.27945	1.06005	0.977681	0.111232	0.257253	1.42712	0.177918	1.29535	0.878767	-0.177971	0.118193	1.54433	0.973865	1.37812	1.02828	-0.190209	0.150943
	S/G ratio	1.01875	1.45985	1.12462	0.897829	-0.126926	0.125167	0.252515	1.23874	0.774427	0.656454	0.0308416	0.194752	1.52158	0.362951	1.38728	0.959263	-0.189751	0.140874	1.64194	0.638288	1.38641	0.903063	-0.202231	0.133014
	L	0.758605	1.38937	0.925586	0.930742	-0.0945153	0.148723	0.84718	1.22476	1.00141	1.12544	0.103473	0.289476	1.27245	0.0848427	1.15357	1.03267	-0.158682	0.137456	1.28496	1.09468	1.22393	1.30968	-0.158263	0.223835
	H	1.3813	0.435857	1.24555	1.07216	-0.172098	0.158188	0.824009	1.04309	0.909979	1.4437	-0.100643	0.257735	1.29007	0.795938	1.2165	0.667743	-0.16088	0.0898215	0.832248	1.09555	0.929664	0.813634	-0.102505	0.222292
	P	0.42263	0.476986	0.434472	1.41892	-0.0526558	0.215075	0.0681739	1.08616	0.657946	0.952274	-0.0083266	0.255627	0.496197	0.213509	0.458602	1.4114	-0.0618789	0.22156	0.467457	0.505605	0.480695	1.63941	-0.0575748	0.309338
	U	0.933814	0.203867	0.836442	0.948392	-0.116345	0.110626	0.511658	0.953958	0.705715	1.32382	-0.0624926	0.337415	0.964501	0.180123	0.877283	1.12074	-0.120279	0.160263	0.697061	0.699272	0.697809	1.01137	-0.0858542	0.256494
	O	0.153228	0.0139381	0.13655	0.783019	0.0190908	0.222251	0.0227535	0.618286	0.373689	1.18374	-0.00277906	0.324128	0.0872718	0.662941	0.291353	1.19858	0.0108833	0.153612	0.0915605	0.528833	0.316408	0.957283	-0.0112771	0.181313
BET	BET surface area m2/g	0.587313	0.0900991	0.524427	0.959124	0.0731738	0.180483	0.261484	0.683662	0.462374	0.537271	0.031937	0.19363	0.484794	0.34181	0.46247	0.998728	0.0604568	0.131447	0.145106	0.438452	0.280962	1.20503	0.0178721	0.168807
Soluble sugars	Soluble Glc % (w/w)	1.45032	0.933021	1.35924	0.509157	0.180697	0.0810496	0.167402	1.32051	0.808265	0.768638	0.020446	0.241273	1.6007	0.515738	1.46676	0.41499	0.199617	0.0743692	1.1773	1.16438	1.17295	0.523516	0.145004	0.127528
	Soluble Fru % (w/w)	1.42679	0.871847	1.33077	0.503902	0.177765	0.0826412	0.231078	1.28026	0.794522	0.70765	0.0282234	0.267252	1.55056	0.558448	1.42473	0.367988	0.193364	0.0662623	1.12192	1.15029	1.13159	0.471593	0.138182	0.120574
	Soluble Suc % (w/w)	1.29933	1.03974	1.24989	0.730081	0.161885	0.105014	0.106591	1.25705	0.763603	1.01589	0.0130188	0.227288	1.57565	0.0544522	1.42794	0.803887	0.196493	0.122638	1.3734	0.928367	1.24091	0.81725	0.169157	0.147313
Starch	Starch %(w/w)	1.04664	0.776043	0.99653	1.40734	0.130401	0.196959	0.215993	1.13537	0.706702	0.918169	0.0263808	0.122879	1.22022	0.167901	1.10797	1.4859	0.15217	0.199035	1.06065	0.729352	0.961484	1.42506	0.130636	0.207333
Starch + soluble sugars	Total soluble sugar	0.0335191	0.593644	0.272102	0.963425	0.00417618	0.251424	0.259095	0.795371	0.522696	0.79203	0.0316452	0.316339	0.345992	0.556538	0.392058	1.33497	-0.0431474	0.218106	0.711214	0.322822	0.608297	1.2093	-0.0875974	0.24982
PL sugar yields	Ara (g/g)	0.873838	1.67681	1.09028	0.72551	-0.108872	0.19079	0.268378	1.28315	0.80362	0.53963	0.0327791	0.284806	1.5145	0.524976	1.39019	1.05344	-0.188868	0.142764	1.84047	0.504664	1.5258	0.679485	-0.226683	0.0986327
	Gal (g/g)	1.48742	1.12179	1.41929	1.42528	0.185318	0.207772	1.85568	0.525443	1.51302	1.11574	0.226648	0.143463	0.552005	2.07326	1.00958	1.52853	0.0688385	0.120671	0.706047	1.40334	0.997927	1.50899	-0.0869609	0.282566
	Glc (g/g)	1.61923	0.17428	1.4436	1.06276	0.201741	0.149486	0.907443	1.09344	0.979325	1.27628	0.110833	0.203568	1.3629	1.05517	1.31315	0.734979	0.169962	0.113169	0.599135	1.31514	0.906876	0.526678	0.0737931	0.215361
	Xyl (g/g)	0.0234679	1.66627	0.759433	0.752881	-0.00292389	0.204261	1.30051	0.804264	1.14485	1.07513	0.158841	0.200295	0.860021	1.08428	0.90424	0.833449	-0.10725	0.115707	1.47123	0.632874	1.25222	1.19308	-0.181206	0.213992
	Man (g/g)	0.68919	1.22641	0.829814	1.04691	-0.0858668	0.165681	0.665452	1.01077	0.808562	0.948548	0.0812767	0.186843	1.04809	0.412267	0.965588	1.21776	-0.130703	0.183417	0.9613	1.01764	0.980714	1.12695	-0.118399	0.198175
EH sugar yields	Glc (g/g)	0.167781	1.54263	0.718509	1.00565	0.0209039	0.10095	2.03862	0.607257	1.66607	1.00549	0.248993	0.168216	0.592773	0.621547	0.598023	1.1499	-0.0739225	0.148985	0.962383	1.21205	1.05345	1.96156	-0.118533	0.236028
	Xyl (g/g)	1.31689	0.258663	1.17819	1.15784	-0.164072	0.166382	0.656258	1.00608	0.801622	0.947356	-0.0801538	0.11723	1.20447	0.652869	1.12581	1.20362	-0.150205	0.179392	0.666941	1.0173	0.802709	0.903058	-0.0821444	0.159955
EH+PL sugar yields	Glc (g/g)	1.0261	1.39037	1.11157	0.560504	0.127843	0.0535825	Y	y	Y	Y	Y	Y	0.157836	1.16122	0.51158	1.45224	0.0196831	0.149191	0.605486	1.42136	0.962175	1.27152	-0.0745753	0.292069
	Xyl (g/g)	0.278769	1.58394	0.76311	0.913272	-0.034732	0.191253	1.06866	0.934771	1.0219	1.00787	0.130524	0.197528	1.02667	0.870338	1.0005	0.787816	-0.128033	0.105914	1.48418	0.579317	1.25357	0.954261	-0.182801	0.174283
PT-GPR	PT-GPR (g/L/h)	1.31865	0.353092	1.18481	0.907316	0.164291	0.122948	0.678183	1.09463	0.853809	1.24381	0.0828316	0.253966	1.3039	0.416032	1.19454	1.06124	0.162605	0.146058	0.884027	0.977011	0.916525	0.926945	0.108882	0.177056
PT-tree Glc yield	PT-Glc yield per tree (g)	0.405786	1.92379	0.947989	0.644074	0.0505573	0.196236	0.692063	1.25837	0.938875	0.853235	-0.0845269	0.316752	1.37785	1.50232	1.40093	0.627432	0.171826	0.115395	Y	y	Y	Y	Y	Y
PT-tree Xyl yield	PT-Xyl yield per tree (g)	0.0576927	1.73716	0.793105	0.943563	-0.00718798	0.144044	0.964613	0.979408	0.970031	1.72748	-0.117815	0.302949	0.920353	1.66309	1.09104	0.863269	0.114774	0.148201	1.89069	0.317708	1.54922	0.879655	0.232868	0.144165
NP sugar yields	Ara (g/g)	0.454651	0.518971	0.468728	0.967011	-0.0566453	0.141125	1.26557	0.0769786	1.01001	1.15304	-0.154573	0.185725	0.0466376	0.66928	0.286234	0.530397	-0.005816	0.0939653	0.228364	0.87272	0.540422	0.291071	0.0281267	0.222616
	Gal (g/g)	1.62142	0.117148	1.44436	0.603604	0.202014	0.0848498	1.11502	1.02995	1.08479	0.908677	0.136186	0.1656	1.22545	1.26055	1.23181	0.838796	0.152822	0.10234	0.326821	1.32743	0.816408	0.577333	0.0402532	0.162049
	Glc (g/g)	Y	y	Y	Y	Y	Y	1.38259	1.17459	1.31062	1.00174	0.168866	0.148403	1.42674	1.29878	1.4047	0.712478	0.177924	0.0794289	0.520702	1.47543	0.956838	0.803848	0.0641328	0.205148
	Xyl (g/g)	1.3637	0.502816	1.23537	0.589007	0.169904	0.0767641	0.346682	1.18284	0.765681	0.67239	0.042343	0.152887	1.29986	0.787843	1.22409	0.617554	0.162101	0.0678069	0.682401	1.1387	0.864091	0.67842	0.0840486	0.0961929
	Man (g/g)	1.64852	0.187511	1.46997	1.02939	0.20539	0.148277	1.53442	0.921591	1.34385	1.21029	0.187411	0.1815	1.18857	1.30622	1.21046	0.734418	0.148222	0.10683	0.369459	1.38772	0.861115	0.380818	0.0455047	0.263771
NP-GPR	NP-GPR (g/L/h)	1.60101	0.2086	1.42837	1.39772	0.199471	0.191506	1.24885	0.906248	1.13602	1.29551	0.152532	0.209495	1.09026	1.66822	1.21405	1.13595	0.135962	0.1353	0.105652	1.39701	0.816893	0.475061	0.0130128	0.200947
NP-tree Glc yield	NP-Glc yield per tree (g)	1.46842	1.23624	1.42335	0.575614	0.182952	0.0887351	0.331261	1.46379	0.922282	1.69402	0.0404594	0.242183	Y	y	Y	Y	Y	Y	1.67038	0.993415	1.47662	0.510371	0.205734	0.0781399
NP-tree Xyl yield	NP-Xyl yield per tree (g)	0.839956	1.77295	1.1007	0.753477	0.104651	0.158755	0.706619	1.35367	0.992541	0.551436	-0.0863048	0.236381	1.58143	0.708619	1.464	0.539082	0.197215	0.0762539	1.89739	0.634094	1.58705	0.536708	0.233694	0.0899814
